# Supplementary material for: Bis(4-amino­pyridinium) μ6-oxido-dodeca-μ2-oxido-hexaoxido[rhenium(VII)tetratungsten(VI)vanadium(V)]ate hepta­hydrate
Source: Acta Crystallogr Sect E Struct Rep Online. 2013 Nov 16;69(Pt 12):m661–2. doi: 10.1107/S1600536813030687 (PMC3884996; doi:10.1107/S1600536813030687)
Supplement: Supplementary file 1 [file e-69-0m661-sup1.cif]

##############################################################################
#                                                                            #
# This CIF contains the data in a paper accepted for publication in          #
# Acta Crystallographica Section E. It conforms to the requirements of       #
# Notes for Authors for Acta Crystallographica Section E, and has been       #
# peer reviewed under the auspices of the IUCr Commission on Journals.       #
#                                                                            #
# Full details of the Crystallographic Information File format               #
# are given in the paper "The Crystallographic Information File (CIF):       #
# a New Standard Archive File for Crystallography" by S. R. Hall, F. H.      #
# Allen and I. D. Brown [Acta Cryst. (1991), A47, 655-685].                  #
#                                                                            #
# The current version of the core CIF dictionary is obtainable from          #
# ftp://ftp.iucr.org/pub/cif_core.dic.                                       #
#                                                                            #
# Software is freely available for graphical display of the structure(s)     #
# in this CIF. For information consult the CIF software page                 #
# http://www.iucr.org/resources/cif/software.                                #
#                                                                            #
# This file may be used for bona fide research purposes within the           #
# scientific community so long as proper attribution is given to the journal # 
# article from which it was obtained.                                        #
#                                                                            #
##############################################################################
data_I
_audit_creation_method     SHELXL-97
_journal_date_recd_electronic     2013-10-11
_journal_date_accepted     2013-11-08
_journal_name_full     'Acta Crystallographica, Section E'
_journal_year     2013
_journal_volume     69
_journal_issue     12
_journal_page_first     m661
_journal_page_last     m662
_journal_paper_category     QM
_journal_paper_doi     10.1107/S1600536813030687
_journal_coeditor_code     RZ5088
_publ_contact_author_name     'Dr.  Samah Akriche Toumi  '
_publ_contact_author_address
;
Laboratoire de Chimie des Mat\'eriaux
Facult\'e des Sciences de Bizerte
7021 Zarzouna Bizerte
Tunisie.
;
_publ_contact_author_email     'samah.akriche@fsb.rnu.tn'
_publ_contact_author_fax     '216 72 590 566'
_publ_contact_author_phone     '216 72 591 906'
_publ_section_title
;\
Bis(4-aminopyridinium)
\m~6~-oxido-dodeca-\m~2~-oxido-\
hexaoxido[rhenium(VII)tetratungsten(VI)vanadium(V)]ate heptahydrate
;
loop_
    _publ_author_name
    _publ_author_footnote
    _publ_author_address
    'Ahlem Maaloui' .
;
Laboratoire de Chimie des Mat\'eriaux
Facult\'e des Sciences de Bizerte
7021 Zarzouna Bizerte
Tunisia
;
    'Samah Akriche Toumi' .
;
Laboratoire de Chimie des Mat\'eriaux
Facult\'e des Sciences de Bizerte
7021 Zarzouna Bizerte
Tunisia
;
    'Mohamed Rzaigui' .
;
Laboratoire de Chimie des Mat\'eriaux
Facult\'e des Sciences de Bizerte
7021 Zarzouna Bizerte
Tunisia
;
_database_code_depnum_ccdc_archive     'CCDC 970886'
_chemical_name_systematic
;\
Bis(4-aminopyridinium)
\m~6~-oxido-dodeca-\m~2~-oxido-\
hexaoxido[rhenium(VII)tetratungsten(VI)vanadium(V)]ate heptahydrate
;
_chemical_name_common     ?
_chemical_formula_moiety     '2(C5 H7 N2 +), O19 Re V W4 2-, 7(H2 O)'
_chemical_formula_sum     'C10 H28 N4 O26 Re V W4'
_chemical_formula_iupac     '(C5 H7 N2)2 [Re V W4 O19], 7H2 O'
_chemical_formula_weight     1592.90
_chemical_melting_point     ?
_symmetry_cell_setting     orthorhombic
_symmetry_space_group_name_H-M     'P m m a'
_symmetry_space_group_name_Hall     '-P 2a 2a'
loop_
    _symmetry_equiv_pos_as_xyz
    'x, y, z'
    '-x+1/2, -y, z'
    'x+1/2, -y, -z'
    '-x, y, -z'
    '-x, -y, -z'
    'x-1/2, y, -z'
    '-x-1/2, y, z'
    'x, -y, z'
_cell_length_a     17.837(2)
_cell_length_b     9.163(4)
_cell_length_c     10.552(3)
_cell_angle_alpha     90.00
_cell_angle_beta     90.00
_cell_angle_gamma     90.00
_cell_volume     1724.5(9)
_cell_formula_units_Z     2
_cell_measurement_reflns_used     25
_cell_measurement_theta_min     9
_cell_measurement_theta_max     11
_cell_measurement_temperature     298
_exptl_crystal_description     prism
_exptl_crystal_colour     yellow
_exptl_crystal_size_max     0.43
_exptl_crystal_size_mid     0.27
_exptl_crystal_size_min     0.15
_exptl_crystal_density_diffrn     3.068
_exptl_crystal_density_meas     ?
_exptl_crystal_density_method     'not measured'
_exptl_crystal_F_000     1436
_exptl_absorpt_coefficient_mu     9.224
_exptl_absorpt_correction_type     multi-scan
_exptl_absorpt_process_details     '(Blessing, 1995)'
_exptl_absorpt_correction_T_min     0.0999
_exptl_absorpt_correction_T_max     0.3058
_exptl_special_details     ?
_diffrn_ambient_temperature     298
_diffrn_radiation_type     AgK\a
_diffrn_radiation_wavelength     0.56087
_diffrn_radiation_source     'fine-focus sealed tube'
_diffrn_radiation_monochromator     graphite
_diffrn_measurement_device_type     'Enraf--Nonius CAD-4'
_diffrn_measurement_device     '\k-geometry diffractometer'
_diffrn_measurement_method     'non-profiled omega scans'
_diffrn_reflns_number     6539
_diffrn_reflns_av_R_equivalents     0.0516
_diffrn_reflns_av_sigmaI/netI     0.0825
_diffrn_reflns_theta_min     2.32
_diffrn_reflns_theta_max     27.96
_diffrn_reflns_theta_full     27.96
_diffrn_measured_fraction_theta_max     0.965
_diffrn_measured_fraction_theta_full     0.965
_diffrn_reflns_limit_h_min     -29
_diffrn_reflns_limit_h_max     2
_diffrn_reflns_limit_k_min     -2
_diffrn_reflns_limit_k_max     15
_diffrn_reflns_limit_l_min     -17
_diffrn_reflns_limit_l_max     2
_diffrn_standards_number     2
_diffrn_standards_interval_time     120
_diffrn_standards_decay_%     0
loop_
    _diffrn_standard_refln_index_h
    _diffrn_standard_refln_index_k
    _diffrn_standard_refln_index_l
    -2 3 -8
    -2 -3 -8
_refine_special_details
;
Refinement of <i>F</i>^2^ against ALL reflections. The weighted <i>R</i>-factor
<i>wR</i> and goodness of fit <i>S</i> are based on <i>F</i>^2^, conventional
<i>R</i>-factors <i>R</i> are based on <i>F</i>, with <i>F</i> set to zero for
negative <i>F</i>^2^. The threshold expression of <i>F</i>^2^ >
\s(<i>F</i>^2^) is used only for calculating <i>R</i>-factors(gt) <i>etc</i>.
and is not relevant to the choice of reflections for refinement.
<i>R</i>-factors based on <i>F</i>^2^ are statistically about twice as large
as those based on <i>F</i>, and <i>R</i>- factors based on ALL data will be
even larger.
;
_reflns_number_total     4385
_reflns_number_gt     2083
_reflns_threshold_expression     I>2sigma(I)
_refine_ls_structure_factor_coef     Fsqd
_refine_ls_matrix_type     full
_refine_ls_R_factor_all     0.1631
_refine_ls_R_factor_gt     0.0691
_refine_ls_wR_factor_gt     0.1544
_refine_ls_wR_factor_ref     0.1924
_refine_ls_goodness_of_fit_ref     1.025
_refine_ls_restrained_S_all     1.063
_refine_ls_number_reflns     4385
_refine_ls_number_parameters     138
_refine_ls_number_restraints     17
_refine_ls_hydrogen_treatment     constr
_refine_ls_weighting_scheme     calc
_refine_ls_weighting_details
         'calc w=1/[\s^2^(Fo^2^)+(0.0813P)^2^+4.9537P] where P=(Fo^2^+2Fc^2^)/3'
_atom_sites_solution_hydrogens     geom
_atom_sites_solution_primary     direct
_atom_sites_solution_secondary     difmap
_refine_ls_shift/su_max     0.003
_refine_ls_shift/su_mean     0.000
_refine_diff_density_max     2.941
_refine_diff_density_min     -2.825
_refine_ls_extinction_method     none
_refine_ls_extinction_coef     ?
loop_
    _atom_type_symbol
    _atom_type_description
    _atom_type_scat_dispersion_real
    _atom_type_scat_dispersion_imag
    _atom_type_scat_source
    'C' 'C' 0.0015 0.0009
                         'International Tables Vol C Tables 4.2.6.8 and 6.1.1.4'
    'H' 'H' 0.0000 0.0000
                         'International Tables Vol C Tables 4.2.6.8 and 6.1.1.4'
    'N' 'N' 0.0030 0.0019
                         'International Tables Vol C Tables 4.2.6.8 and 6.1.1.4'
    'O' 'O' 0.0056 0.0036
                         'International Tables Vol C Tables 4.2.6.8 and 6.1.1.4'
    'Re' 'Re' -0.4693 4.8944
                         'International Tables Vol C Tables 4.2.6.8 and 6.1.1.4'
    'V' 'V' 0.2276 0.3376
                         'International Tables Vol C Tables 4.2.6.8 and 6.1.1.4'
    'W' 'W' -0.4201 4.6430
                         'International Tables Vol C Tables 4.2.6.8 and 6.1.1.4'
_computing_data_collection     'CAD-4 EXPRESS (Enraf--Nonius, 1994)'
_computing_cell_refinement     'CAD-4 EXPRESS (Enraf--Nonius, 1994)'
_computing_data_reduction     'XCAD4 (Harms & Wocadlo, 1996)'
_computing_structure_solution     'SHELXS97 (Sheldrick, 2008)'
_computing_structure_refinement     'SHELXL97 (Sheldrick, 2008)'
_computing_molecular_graphics
;
ORTEP-3 for Windows (Farrugia, 2012) and DIAMOND (Brandenburg & Putz,
2005)
;
_computing_publication_material
;
WinGX (Farrugia, 2012)
;
loop_
    _atom_site_type_symbol
    _atom_site_label
    _atom_site_fract_x
    _atom_site_fract_y
    _atom_site_fract_z
    _atom_site_U_iso_or_equiv
    _atom_site_adp_type
    _atom_site_calc_flag
    _atom_site_refinement_flags
    _atom_site_occupancy
    _atom_site_symmetry_multiplicity
    _atom_site_disorder_assembly
    _atom_site_disorder_group
    W W1 0.37770(3) 0.0000 0.34550(7) 0.03479(18) Uani d S 1 2 . .
    W W2 0.2500 0.17748(8) 0.18441(8) 0.0497(2) Uani d S 1 2 . .
    Re Re1 0.2500 0.18032(13) 0.49071(13) 0.0505(3) Uani d SP 0.50 2 . 1
    V V1 0.2500 0.18032(13) 0.49071(13) 0.0505(3) Uani d SP 0.50 2 . 2
    O O1C 0.2500 0.0000 0.3367(12) 0.023(2) Uani d S 1 4 . .
    O O1E 0.2500 0.3071(16) 0.6049(16) 0.068(4) Uani d SD 1 2 . .
    O O2E 0.2500 0.3115(18) 0.0720(17) 0.081(5) Uani d S 1 2 . .
    O O3E 0.4740(6) 0.0000 0.3427(13) 0.050(3) Uani d S 1 2 . .
    O O1 0.2500 0.0000 0.0922(13) 0.048(4) Uani d S 1 4 . .
    O O2 0.3545(4) 0.1420(9) 0.2154(9) 0.0466(19) Uani d . 1 1 . .
    O O3 0.2500 0.2888(11) 0.3345(12) 0.042(3) Uani d S 1 2 . .
    O O4 0.3529(3) 0.1446(8) 0.4650(8) 0.0375(16) Uani d . 1 1 . .
    O O5 0.2500 0.0000 0.5902(15) 0.039(3) Uani d S 1 4 . .
    N N1 0.3903(7) 0.5000 0.6867(14) 0.057(4) Uani d SD 1 2 . .
    H H1A 0.3422 0.5000 0.6901 0.068 Uiso calc SRD 1 2 . .
    N N2 0.6091(7) 0.5000 0.6435(17) 0.057(4) Uani d SD 1 2 . .
    H H2A 0.6343 0.4198 0.649 0.069 Uiso calc RD 1 1 . .
    C C1 0.4219(6) 0.6284(14) 0.6845(14) 0.056(3) Uani d D 1 1 . .
    H H1 0.3939 0.7134 0.6938 0.067 Uiso calc R 1 1 . .
    C C2 0.4963(6) 0.6327(12) 0.6681(13) 0.043(3) Uani d . 1 1 . .
    H H2 0.5214 0.7216 0.6642 0.052 Uiso calc R 1 1 . .
    C C3 0.5363(7) 0.5000 0.6570(16) 0.038(3) Uani d SD 1 2 . .
    O O1W 0.2500 0.5000 0.8564(14) 0.063(6) Uani d SD 1 4 . .
    H H1W1 0.2500 0.4226 0.8198 0.095 Uiso calc SD 1 2 . .
    O O2W 0.3772(8) 0.0000 0.7518(15) 0.079(5) Uani d SD 1 2 . .
    H H1W2 0.410 0.0000 0.694 0.119 Uiso calc SD 1 2 . .
    H H2W2 0.332 0.0000 0.727 0.119 Uiso calc SD 1 2 . .
    O O3W 0.553(3) 0.5000 0.960(5) 0.27(3) Uiso d S 1 2 . .
    H H1W3 0.5644 0.5876 0.9741 0.402 Uiso calc D 1 1 . .
    O O4W 0.429(4) 0.0000 0.962(6) 0.34(3) Uiso d SD 1 2 . .
    H H1W4 0.386 0.0000 0.928 0.510 Uiso calc SD 1 2 . .
    H H2W4 0.466 0.0000 0.910 0.510 Uiso calc SD 1 2 . .
loop_
    _atom_site_aniso_label
    _atom_site_aniso_U_11
    _atom_site_aniso_U_22
    _atom_site_aniso_U_33
    _atom_site_aniso_U_12
    _atom_site_aniso_U_13
    _atom_site_aniso_U_23
    W1 0.0230(2) 0.0289(3) 0.0525(4) 0.000 0.0066(2) 0.000
    W2 0.0455(4) 0.0462(4) 0.0574(5) 0.000 0.000 0.0195(3)
    Re1 0.0337(5) 0.0436(6) 0.0743(8) 0.000 0.000 -0.0133(5)
    V1 0.0337(5) 0.0436(6) 0.0743(8) 0.000 0.000 -0.0133(5)
    O1C 0.019(4) 0.017(5) 0.032(6) 0.000 0.000 0.000
    O1E 0.035(5) 0.062(9) 0.108(12) 0.000 0.000 -0.029(9)
    O2E 0.083(11) 0.078(11) 0.082(10) 0.000 0.000 0.065(9)
    O3E 0.023(4) 0.046(6) 0.081(9) 0.000 0.012(5) 0.000
    O1 0.066(10) 0.061(11) 0.016(6) 0.000 0.000 0.000
    O2 0.040(4) 0.037(4) 0.063(5) 0.000(4) 0.013(4) 0.006(4)
    O3 0.030(4) 0.021(4) 0.076(8) 0.000 0.000 0.000(5)
    O4 0.019(2) 0.030(3) 0.063(5) 0.000(3) 0.001(3) -0.012(3)
    O5 0.027(6) 0.047(9) 0.043(8) 0.000 0.000 0.000
    N1 0.028(6) 0.076(12) 0.066(11) 0.000 -0.006(6) 0.000
    N2 0.029(5) 0.077(12) 0.066(10) 0.000 0.013(6) 0.000
    C1 0.033(5) 0.053(7) 0.080(10) 0.017(5) -0.014(5) 0.006(7)
    C2 0.037(4) 0.023(4) 0.069(8) 0.001(4) 0.003(5) -0.001(5)
    C3 0.029(5) 0.029(6) 0.056(9) 0.000 -0.015(6) 0.000
    O1W 0.034(7) 0.13(2) 0.027(8) 0.000 0.000 0.000
    O2W 0.057(8) 0.109(14) 0.071(11) 0.000 0.007(7) 0.000
_geom_special_details
;
All e.s.d.'s (except the e.s.d. in the dihedral angle between two l.s. planes)
are estimated using the full covariance matrix. The cell e.s.d.'s are taken
into account individually in the estimation of e.s.d.'s in distances, angles
and torsion angles; correlations between e.s.d.'s in cell parameters are only
used when they are defined by crystal symmetry. An approximate (isotropic)
treatment of cell e.s.d.'s is used for estimating e.s.d.'s involving l.s.
planes.
;
loop_
    _geom_bond_atom_site_label_1
    _geom_bond_atom_site_label_2
    _geom_bond_site_symmetry_2
    _geom_bond_distance
    _geom_bond_publ_flag
    O1C W1 . 2.2796(8) ?
    O1C W1 2 2.2796(8) ?
    O1C W2 2 2.286(9) ?
    O1C W2 . 2.286(9) ?
    O1C Re1 . 2.318(9) ?
    O1C V1 2 2.318(9) ?
    O1C Re1 2 2.318(9) ?
    O3 W2 . 1.883(12) ?
    O3 Re1 . 1.925(12) ?
    O1E Re1 . 1.674(14) ?
    O4 W1 . 1.882(7) ?
    O4 Re1 . 1.885(6) ?
    O5 V1 2 1.958(9) ?
    O5 Re1 2 1.958(9) ?
    O5 Re1 . 1.958(9) ?
    O3E W1 . 1.718(10) ?
    O2 W2 . 1.921(8) ?
    O2 W1 . 1.936(9) ?
    O1 W2 . 1.895(7) ?
    O1 W2 2 1.895(7) ?
    C3 N2 . 1.307(17) ?
    C3 C2 8_565 1.414(12) ?
    C3 C2 . 1.414(12) ?
    C2 C1 . 1.339(15) ?
    C2 H2 . 0.9300 ?
    C1 N1 . 1.305(13) ?
    C1 H1 . 0.9300 ?
    N1 C1 8_565 1.305(13) ?
    N1 H1A . 0.8600 ?
    O2E W2 . 1.707(12) ?
    W1 O4 8 1.882(7) ?
    W1 O2 8 1.936(9) ?
    W1 Re1 2 3.2040(11) ?
    W1 Re1 . 3.2040(11) ?
    W2 O2 7_655 1.921(8) ?
    W2 Re1 . 3.2322(18) ?
    Re1 O4 7_655 1.885(6) ?
    Re1 W1 2 3.2040(11) ?
    N2 H2A . 0.8600 ?
    O1W H1W1 . 0.81 ?
    O2W H1W2 . 0.85 ?
    O2W H2W2 . 0.85 ?
    O3W H1W3 . 0.84 ?
    O4W H1W4 . 0.85 ?
    O4W H2W4 . 0.85 ?
loop_
    _geom_angle_atom_site_label_1
    _geom_angle_atom_site_label_2
    _geom_angle_atom_site_label_3
    _geom_angle_site_symmetry_1
    _geom_angle_site_symmetry_3
    _geom_angle
    _geom_angle_publ_flag
    W1 O1C W1 . 2 175.3(6) ?
    W1 O1C W2 . 2 91.6(2) ?
    W1 O1C W2 2 2 91.6(2) ?
    W1 O1C W2 . . 91.6(2) ?
    W1 O1C W2 2 . 91.6(2) ?
    W2 O1C W2 2 . 90.7(4) ?
    W1 O1C Re1 . . 88.4(2) ?
    W1 O1C Re1 2 . 88.4(2) ?
    W2 O1C Re1 2 . 179.9(4) ?
    W2 O1C Re1 . . 89.19(5) ?
    W1 O1C V1 . 2 88.4(2) ?
    W1 O1C V1 2 2 88.4(2) ?
    W2 O1C V1 2 2 89.19(5) ?
    W2 O1C V1 . 2 179.9(4) ?
    Re1 O1C V1 . 2 90.9(4) ?
    W1 O1C Re1 . 2 88.4(2) ?
    W1 O1C Re1 2 2 88.4(2) ?
    W2 O1C Re1 2 2 89.19(5) ?
    W2 O1C Re1 . 2 179.9(4) ?
    Re1 O1C Re1 . 2 90.9(4) ?
    W2 O3 Re1 . . 116.1(5) ?
    W1 O4 Re1 . . 116.6(4) ?
    V1 O5 Re1 2 . 115.1(8) ?
    Re1 O5 Re1 2 . 115.1(8) ?
    W2 O2 W1 . . 116.2(4) ?
    W2 O1 W2 . 2 118.2(7) ?
    N2 C3 C2 . 8_565 120.6(6) ?
    N2 C3 C2 . . 120.6(6) ?
    C2 C3 C2 8_565 . 118.6(12) ?
    C1 C2 C3 . . 119.0(11) ?
    C1 C2 H2 . . 120.5 ?
    C3 C2 H2 . . 120.5 ?
    N1 C1 C2 . . 117.1(12) ?
    N1 C1 H1 . . 121.4 ?
    C2 C1 H1 . . 121.4 ?
    C1 N1 C1 8_565 . 128.8(14) ?
    C1 N1 H1A 8_565 . 115.6 ?
    C1 N1 H1A . . 115.6 ?
    O3E W1 O4 . . 104.2(4) ?
    O3E W1 O4 . 8 104.2(4) ?
    O4 W1 O4 . 8 89.5(5) ?
    O3E W1 O2 . 8 101.6(4) ?
    O4 W1 O2 . 8 154.0(3) ?
    O4 W1 O2 8 8 87.3(4) ?
    O3E W1 O2 . . 101.6(4) ?
    O4 W1 O2 . . 87.3(4) ?
    O4 W1 O2 8 . 154.0(3) ?
    O2 W1 O2 8 . 84.4(5) ?
    O3E W1 O1C . . 176.7(6) ?
    O4 W1 O1C . . 78.1(3) ?
    O4 W1 O1C 8 . 78.1(3) ?
    O2 W1 O1C 8 . 76.0(3) ?
    O2 W1 O1C . . 76.0(3) ?
    O3E W1 Re1 . 2 136.0(3) ?
    O4 W1 Re1 . 2 82.9(2) ?
    O4 W1 Re1 8 2 31.75(19) ?
    O2 W1 Re1 8 2 80.8(2) ?
    O2 W1 Re1 . 2 122.3(2) ?
    O1C W1 Re1 . 2 46.3(2) ?
    O3E W1 Re1 . . 136.0(3) ?
    O4 W1 Re1 . . 31.75(19) ?
    O4 W1 Re1 8 . 82.9(2) ?
    O2 W1 Re1 8 . 122.3(2) ?
    O2 W1 Re1 . . 80.8(2) ?
    O1C W1 Re1 . . 46.3(2) ?
    Re1 W1 Re1 2 . 62.09(5) ?
    O2E W2 O3 . . 101.2(8) ?
    O2E W2 O1 . . 105.1(8) ?
    O3 W2 O1 . . 153.7(5) ?
    O2E W2 O2 . . 103.9(3) ?
    O3 W2 O2 . . 87.1(3) ?
    O1 W2 O2 . . 86.7(3) ?
    O2E W2 O2 . 7_655 103.9(3) ?
    O3 W2 O2 . 7_655 87.1(3) ?
    O1 W2 O2 . 7_655 86.7(3) ?
    O2 W2 O2 . 7_655 152.2(5) ?
    O2E W2 O1C . . 179.4(7) ?
    O3 W2 O1C . . 78.1(4) ?
    O1 W2 O1C . . 75.6(4) ?
    O2 W2 O1C . . 76.1(3) ?
    O2 W2 O1C 7_655 . 76.1(3) ?
    O2E W2 Re1 . . 133.6(7) ?
    O3 W2 Re1 . . 32.3(3) ?
    O1 W2 Re1 . . 121.4(4) ?
    O2 W2 Re1 . . 80.3(3) ?
    O2 W2 Re1 7_655 . 80.3(3) ?
    O1C W2 Re1 . . 45.8(2) ?
    O1E Re1 O4 . . 102.9(2) ?
    O1E Re1 O4 . 7_655 102.9(2) ?
    O4 Re1 O4 . 7_655 154.0(4) ?
    O1E Re1 O3 . . 105.0(7) ?
    O4 Re1 O3 . . 88.1(3) ?
    O4 Re1 O3 7_655 . 88.1(3) ?
    O1E Re1 O5 . . 101.5(7) ?
    O4 Re1 O5 . . 86.0(3) ?
    O4 Re1 O5 7_655 . 86.0(3) ?
    O3 Re1 O5 . . 153.5(5) ?
    O1E Re1 O1C . . 178.5(7) ?
    O4 Re1 O1C . . 77.0(2) ?
    O4 Re1 O1C 7_655 . 77.0(2) ?
    O3 Re1 O1C . . 76.6(4) ?
    O5 Re1 O1C . . 77.0(4) ?
    O1E Re1 W1 . 2 134.60(4) ?
    O4 Re1 W1 . 2 122.3(2) ?
    O4 Re1 W1 7_655 2 31.7(2) ?
    O3 Re1 W1 . 2 81.8(2) ?
    O5 Re1 W1 . 2 79.7(3) ?
    O1C Re1 W1 . 2 45.33(2) ?
    O1E Re1 W1 . . 134.60(4) ?
    O4 Re1 W1 . . 31.7(2) ?
    O4 Re1 W1 7_655 . 122.3(2) ?
    O3 Re1 W1 . . 81.8(2) ?
    O5 Re1 W1 . . 79.7(3) ?
    O1C Re1 W1 . . 45.33(2) ?
    W1 Re1 W1 2 . 90.62(4) ?
    O1E Re1 W2 . . 136.5(6) ?
    O4 Re1 W2 . . 81.7(3) ?
    O4 Re1 W2 7_655 . 81.7(3) ?
    O3 Re1 W2 . . 31.5(3) ?
    O5 Re1 W2 . . 122.0(4) ?
    O1C Re1 W2 . . 45.0(2) ?
    W1 Re1 W2 2 . 61.16(3) ?
    W1 Re1 W2 . . 61.16(3) ?
    C3 N2 H2A . . 121 ?
    H1W2 O2W H2W2 . . 116 ?
    H1W4 O4W H2W4 . . 116 ?
loop_
    _geom_torsion_atom_site_label_1
    _geom_torsion_atom_site_label_2
    _geom_torsion_atom_site_label_3
    _geom_torsion_atom_site_label_4
    _geom_torsion_site_symmetry_1
    _geom_torsion_site_symmetry_2
    _geom_torsion_site_symmetry_3
    _geom_torsion_site_symmetry_4
    _geom_torsion
    _geom_torsion_publ_flag
    N2 C3 C2 C1 . . . . -178.7(16) ?
    C2 C3 C2 C1 8_565 . . . -2(3) ?
    C3 C2 C1 N1 . . . . -1(2) ?
    C2 C1 N1 C1 . . . 8_565 6(3) ?
    Re1 O4 W1 O3E . . . . 178.3(5) ?
    Re1 O4 W1 O4 . . . 8 -77.1(5) ?
    Re1 O4 W1 O2 . . . 8 5.6(11) ?
    Re1 O4 W1 O2 . . . . 77.0(5) ?
    Re1 O4 W1 O1C . . . . 0.7(4) ?
    Re1 O4 W1 Re1 . . . 2 -46.0(4) ?
    W2 O2 W1 O3E . . . . 179.7(5) ?
    W2 O2 W1 O4 . . . . -76.3(5) ?
    W2 O2 W1 O4 . . . 8 6.9(12) ?
    W2 O2 W1 O2 . . . 8 78.9(5) ?
    W2 O2 W1 O1C . . . . 2.0(4) ?
    W2 O2 W1 Re1 . . . 2 3.5(6) ?
    W2 O2 W1 Re1 . . . . -45.1(4) ?
    W2 O1C W1 O4 2 . . . 179.3(4) ?
    W2 O1C W1 O4 . . . . 88.6(3) ?
    Re1 O1C W1 O4 . . . . -0.5(3) ?
    V1 O1C W1 O4 2 . . . -91.5(4) ?
    Re1 O1C W1 O4 2 . . . -91.5(4) ?
    W2 O1C W1 O4 2 . . 8 -88.6(3) ?
    W2 O1C W1 O4 . . . 8 -179.3(4) ?
    Re1 O1C W1 O4 . . . 8 91.5(4) ?
    V1 O1C W1 O4 2 . . 8 0.5(3) ?
    Re1 O1C W1 O4 2 . . 8 0.5(3) ?
    W2 O1C W1 O2 2 . . 8 1.5(3) ?
    W2 O1C W1 O2 . . . 8 -89.2(4) ?
    Re1 O1C W1 O2 . . . 8 -178.3(4) ?
    V1 O1C W1 O2 2 . . 8 90.7(3) ?
    Re1 O1C W1 O2 2 . . 8 90.7(3) ?
    W2 O1C W1 O2 2 . . . 89.2(4) ?
    W2 O1C W1 O2 . . . . -1.5(3) ?
    Re1 O1C W1 O2 . . . . -90.7(3) ?
    V1 O1C W1 O2 2 . . . 178.3(4) ?
    Re1 O1C W1 O2 2 . . . 178.3(4) ?
    W2 O1C W1 Re1 2 . . 2 -89.14(5) ?
    W2 O1C W1 Re1 . . . 2 -179.9(4) ?
    Re1 O1C W1 Re1 . . . 2 91.0(4) ?
    V1 O1C W1 Re1 2 . . 2 0.0 ?
    W2 O1C W1 Re1 2 . . . 179.9(4) ?
    W2 O1C W1 Re1 . . . . 89.14(5) ?
    V1 O1C W1 Re1 2 . . . -91.0(4) ?
    Re1 O1C W1 Re1 2 . . . -91.0(4) ?
    Re1 O3 W2 O2 . . . . -76.4(2) ?
    Re1 O3 W2 O2 . . . 7_655 76.4(2) ?
    W2 O1 W2 O2 2 . . . 76.5(3) ?
    W2 O1 W2 O2 2 . . 7_655 -76.5(3) ?
    W1 O2 W2 O2E . . . . 177.3(8) ?
    W1 O2 W2 O3 . . . . 76.5(6) ?
    W1 O2 W2 O1 . . . . -78.0(6) ?
    W1 O2 W2 O2 . . . 7_655 -1.5(16) ?
    W1 O2 W2 O1C . . . . -2.0(4) ?
    W1 O2 W2 Re1 . . . . 44.6(4) ?
    W1 O1C W2 O2 . . . . 1.5(3) ?
    W1 O1C W2 O2 2 . . . 178.2(4) ?
    Re1 O1C W2 O2 . . . . 89.9(3) ?
    W1 O1C W2 O2 . . . 7_655 -178.2(4) ?
    W1 O1C W2 O2 2 . . 7_655 -1.5(3) ?
    Re1 O1C W2 O2 . . . 7_655 -89.9(3) ?
    W1 O4 Re1 O1E . . . . 177.7(7) ?
    W1 O4 Re1 O4 . . . 7_655 4.3(15) ?
    W1 O4 Re1 O3 . . . . -77.4(5) ?
    W1 O4 Re1 O5 . . . . 76.8(6) ?
    W1 O4 Re1 O1C . . . . -0.7(4) ?
    W1 O4 Re1 W1 . . . 2 1.6(6) ?
    W1 O4 Re1 W2 . . . . -46.3(4) ?
    W2 O3 Re1 O4 . . . . 77.1(2) ?
    W2 O3 Re1 O4 . . . 7_655 -77.1(2) ?
    W2 O3 Re1 W1 . . . 2 -45.92(4) ?
    W2 O3 Re1 W1 . . . . 45.92(4) ?
    V1 O5 Re1 O4 2 . . . -77.6(2) ?
    Re1 O5 Re1 O4 2 . . . -77.6(2) ?
    V1 O5 Re1 O4 2 . . 7_655 77.6(2) ?
    Re1 O5 Re1 O4 2 . . 7_655 77.6(2) ?
    V1 O5 Re1 W1 2 . . 2 46.26(5) ?
    Re1 O5 Re1 W1 2 . . 2 46.26(5) ?
    V1 O5 Re1 W1 2 . . . -46.26(5) ?
    Re1 O5 Re1 W1 2 . . . -46.26(5) ?
    W1 O1C Re1 O4 . . . . 0.5(3) ?
    W1 O1C Re1 O4 2 . . . 177.2(4) ?
    V1 O1C Re1 O4 2 . . . 88.9(3) ?
    Re1 O1C Re1 O4 2 . . . 88.9(3) ?
    W1 O1C Re1 O4 . . . 7_655 -177.2(4) ?
    W1 O1C Re1 O4 2 . . 7_655 -0.5(3) ?
    V1 O1C Re1 O4 2 . . 7_655 -88.9(3) ?
    Re1 O1C Re1 O4 2 . . 7_655 -88.9(3) ?
    W1 O1C Re1 O5 . . . . -88.3(2) ?
    W1 O1C Re1 O5 2 . . . 88.3(2) ?
    W1 O1C Re1 W1 . . . 2 -176.7(4) ?
    V1 O1C Re1 W1 2 . . 2 -88.3(2) ?
    Re1 O1C Re1 W1 2 . . 2 -88.3(2) ?
    W1 O1C Re1 W1 2 . . . 176.7(4) ?
    V1 O1C Re1 W1 2 . . . 88.3(2) ?
    Re1 O1C Re1 W1 2 . . . 88.3(2) ?
    W1 O1C Re1 W2 . . . . 91.7(2) ?
    W1 O1C Re1 W2 2 . . . -91.7(2) ?
    O3E W1 Re1 O1E . . . . -5.6(10) ?
    O4 W1 Re1 O1E . . . . -3.2(10) ?
    O4 W1 Re1 O1E 8 . . . 97.6(9) ?
    O2 W1 Re1 O1E . . . . -102.8(9) ?
    O1C W1 Re1 O1E . . . . 177.8(9) ?
    Re1 W1 Re1 O1E 2 . . . 122.9(9) ?
    O3E W1 Re1 O4 . . . . -2.4(7) ?
    O4 W1 Re1 O4 8 . . . 100.7(7) ?
    O2 W1 Re1 O4 8 . . . -177.1(6) ?
    O2 W1 Re1 O4 . . . . -99.7(6) ?
    O1C W1 Re1 O4 . . . . -179.0(6) ?
    Re1 W1 Re1 O4 2 . . . 126.1(5) ?
    O3E W1 Re1 O4 . . . 7_655 179.8(6) ?
    O4 W1 Re1 O4 . . . 7_655 -177.8(8) ?
    O4 W1 Re1 O4 8 . . 7_655 -77.05(19) ?
    O2 W1 Re1 O4 8 . . 7_655 5.1(4) ?
    O2 W1 Re1 O4 . . . 7_655 82.5(4) ?
    O1C W1 Re1 O4 . . . 7_655 3.2(4) ?
    Re1 W1 Re1 O4 2 . . 7_655 -51.7(3) ?
    O3E W1 Re1 O3 . . . . 97.4(5) ?
    O4 W1 Re1 O3 . . . . 99.8(5) ?
    O4 W1 Re1 O3 8 . . . -159.5(3) ?
    O2 W1 Re1 O3 8 . . . -77.3(4) ?
    O2 W1 Re1 O3 . . . . 0.1(3) ?
    O1C W1 Re1 O3 . . . . -79.2(4) ?
    Re1 W1 Re1 O3 2 . . . -134.1(2) ?
    O3E W1 Re1 O5 . . . . -101.6(6) ?
    O4 W1 Re1 O5 . . . . -99.2(6) ?
    O4 W1 Re1 O5 8 . . . 1.5(4) ?
    O2 W1 Re1 O5 8 . . . 83.7(4) ?
    O2 W1 Re1 O5 . . . . 161.1(4) ?
    O1C W1 Re1 O5 . . . . 81.8(4) ?
    Re1 W1 Re1 O5 2 . . . 26.9(3) ?
    O3E W1 Re1 O1C . . . . 176.6(6) ?
    O4 W1 Re1 O1C . . . . 179.0(6) ?
    O4 W1 Re1 O1C 8 . . . -80.3(4) ?
    O2 W1 Re1 O1C 8 . . . 1.9(4) ?
    O2 W1 Re1 O1C . . . . 79.3(4) ?
    Re1 W1 Re1 O1C 2 . . . -54.9(3) ?
    O3E W1 Re1 W1 . . . 2 179.0(5) ?
    O4 W1 Re1 W1 . . . 2 -178.6(5) ?
    O4 W1 Re1 W1 8 . . 2 -77.9(2) ?
    O2 W1 Re1 W1 8 . . 2 4.3(3) ?
    O2 W1 Re1 W1 . . . 2 81.7(3) ?
    O1C W1 Re1 W1 . . . 2 2.4(3) ?
    Re1 W1 Re1 W1 2 . . 2 -52.53(4) ?
    O3E W1 Re1 W2 . . . . 122.8(5) ?
    O4 W1 Re1 W2 . . . . 125.2(5) ?
    O4 W1 Re1 W2 8 . . . -134.1(2) ?
    O2 W1 Re1 W2 8 . . . -51.9(3) ?
    O2 W1 Re1 W2 . . . . 25.5(3) ?
    O1C W1 Re1 W2 . . . . -53.8(3) ?
    Re1 W1 Re1 W2 2 . . . -108.71(2) ?
    O2 W2 Re1 O1E . . . . 100.0(3) ?
    O2 W2 Re1 O1E 7_655 . . . -100.0(3) ?
    O2E W2 Re1 O4 . . . . -100.0(2) ?
    O3 W2 Re1 O4 . . . . -100.0(2) ?
    O1 W2 Re1 O4 . . . . 80.0(2) ?
    O2 W2 Re1 O4 . . . . -0.1(3) ?
    O2 W2 Re1 O4 7_655 . . . 160.0(3) ?
    O1C W2 Re1 O4 . . . . 80.0(2) ?
    O2E W2 Re1 O4 . . . 7_655 100.0(2) ?
    O3 W2 Re1 O4 . . . 7_655 100.0(2) ?
    O1 W2 Re1 O4 . . . 7_655 -80.0(2) ?
    O2 W2 Re1 O4 . . . 7_655 -160.0(3) ?
    O2 W2 Re1 O4 7_655 . . 7_655 0.1(3) ?
    O1C W2 Re1 O4 . . . 7_655 -80.0(2) ?
    O2E W2 Re1 O3 . . . . 0.000(2) ?
    O1 W2 Re1 O3 . . . . 180.000(2) ?
    O2 W2 Re1 O3 . . . . 100.0(3) ?
    O2 W2 Re1 O3 7_655 . . . -100.0(3) ?
    O1C W2 Re1 O3 . . . . 180.000(2) ?
    O2E W2 Re1 O5 . . . . 180.0000(10)
                                     ?
    O3 W2 Re1 O5 . . . . 180.0000(10)
                                    ?
    O1 W2 Re1 O5 . . . . 0.0000(10)
                                  ?
    O2 W2 Re1 O5 . . . . -80.0(3) ?
    O2 W2 Re1 O5 7_655 . . . 80.0(3) ?
    O1C W2 Re1 O5 . . . . 0.0000(10)
                                   ?
    O2E W2 Re1 O1C . . . . 180.0 ?
    O3 W2 Re1 O1C . . . . 180.0 ?
    O1 W2 Re1 O1C . . . . 0.0 ?
    O2 W2 Re1 O1C . . . . -80.0(3) ?
    O2 W2 Re1 O1C 7_655 . . . 80.0(3) ?
    O2E W2 Re1 W1 . . . 2 125.752(18) ?
    O3 W2 Re1 W1 . . . 2 125.752(18) ?
    O1 W2 Re1 W1 . . . 2 -54.248(18) ?
    O2 W2 Re1 W1 . . . 2 -134.3(3) ?
    O2 W2 Re1 W1 7_655 . . 2 25.8(3) ?
    O1C W2 Re1 W1 . . . 2 -54.248(18) ?
    O2E W2 Re1 W1 . . . . -125.752(18) ?
    O3 W2 Re1 W1 . . . . -125.752(18) ?
    O1 W2 Re1 W1 . . . . 54.248(18) ?
    O2 W2 Re1 W1 . . . . -25.8(3) ?
    O2 W2 Re1 W1 7_655 . . . 134.3(3) ?
    O1C W2 Re1 W1 . . . . 54.248(18) ?
loop_
    _geom_hbond_atom_site_label_D
    _geom_hbond_atom_site_label_H
    _geom_hbond_atom_site_label_A
    _geom_hbond_site_symmetry_A
    _geom_hbond_distance_DH
    _geom_hbond_distance_HA
    _geom_hbond_distance_DA
    _geom_hbond_angle_DHA
    N1 H1A O1W . 0.86 2.40 3.078(14) 136
    N1 H1A O1E . 0.86 2.58 3.184(14) 129
    N2 H2A O3 6_656 0.86 2.39 3.181(12) 152
    O1W H1W1 O1E . 0.81 2.50 3.188(18) 144
    O2W H1W2 O3E 5_656 0.85 2.10 2.836(18) 144
    O4W H1W4 O2W . 0.85 1.87 2.40(7) 119
    O4W H2W4 O4W 5_657 0.85 2.31 2.65(15) 106
