# Supplementary material for: Bis(4-amino­pyridinium) μ6-oxido-dodeca-μ2-oxido-hexaoxido[rhenium(VII)tetratungsten(VI)vanadium(V)]ate hepta­hydrate
Source: Acta Crystallogr Sect E Struct Rep Online. 2013 Nov 16;69(Pt 12):m661–2. doi: 10.1107/S1600536813030687 (PMC3884996; doi:10.1107/S1600536813030687)
Supplement: Supplementary file 2 [file e-69-0m661-Isup2.hkl]

#
# h,k,l, Fc-squared, Fo-squared, sigma(Fo-squared) and status flag
#
data_I
_shelx_title ' new in P m m a'
_shelx_refln_list_code          4
_shelx_F_calc_maximum      720.38
_exptl_crystal_F_000      1436.00
_reflns_d_resolution_high  0.5980
 
loop_
 _symmetry_equiv_pos_as_xyz
 'x, y, z'
 '-x+1/2, -y, z'
 'x+1/2, -y, -z'
 '-x, y, -z'
 '-x, -y, -z'
 'x-1/2, y, -z'
 '-x-1/2, y, z'
 'x, -y, z'
 
_cell_length_a    17.8366
_cell_length_b     9.1626
_cell_length_c    10.5520
_cell_angle_alpha  90.000
_cell_angle_beta   90.000
_cell_angle_gamma  90.000
 
_shelx_F_squared_multiplier     1.000
 
loop_
 _refln_index_h
 _refln_index_k
 _refln_index_l
 _refln_F_squared_calc
 _refln_F_squared_meas
 _refln_F_squared_sigma
 _refln_observed_status
   4   0   0    35450.44    37489.39    575.76 o
   6   0   0   231646.89   224211.27   3087.00 o
   8   0   0   518948.75   465477.34   6165.46 o
  10   0   0   121351.73   134468.84   1875.96 o
  14   0   0    59636.41    57296.80    926.65 o
  16   0   0    87118.15    90824.57   1421.37 o
  18   0   0    15420.83    15100.27    374.35 o
  20   0   0     1231.68      930.44    165.44 o
  22   0   0    13484.36    12626.59    407.33 o
  24   0   0    12936.28    12790.53    451.07 o
  26   0   0      233.08      348.77    215.52 o
  28   0   0       81.35      119.14    334.22 o
   2   1   0    66727.69    77785.42    621.50 o
   6   1   0    16163.78    15484.55    170.92 o
   8   1   0   143790.45   152507.92   2615.22 o
  10   1   0    21520.81    21795.95    250.97 o
  12   1   0     5892.47     6693.24    136.95 o
  14   1   0    10107.88     9605.21    173.96 o
  16   1   0    32046.80    31652.47    818.97 o
  18   1   0     1669.42     1685.62    113.11 o
  20   1   0     1828.44     1728.42    169.40 o
  22   1   0     3648.56     3414.86    167.35 o
  24   1   0     5233.75     4272.05    208.98 o
  26   1   0        4.84     -215.13    215.13 o
  28   1   0      676.47      316.80    450.89 o
   2   2   0   127329.96   101856.63   1168.39 o
   4   2   0   272680.94   259247.22   2222.35 o
   6   2   0    30971.20    27545.13    283.59 o
  10   2   0    48276.28    47990.98    565.93 o
  12   2   0   107356.16   105975.92   3198.73 o
  14   2   0     2563.80     2823.78    120.15 o
  18   2   0    11592.23    10961.88    588.46 o
  20   2   0    21593.71    21432.18   1405.58 o
  22   2   0       84.71      150.17    233.60 o
  24   2   0      543.26      494.10    219.32 o
  26   2   0     2126.54     2197.47    188.65 o
  28   2   0     2633.87     2244.40    282.02 o
   2   3   0   131721.48   122083.79   1011.30 o
   4   3   0   174044.61   139724.13   1581.42 o
   8   3   0     3299.35     2636.91    112.17 o
  10   3   0    79358.72    78178.13   1149.84 o
  12   3   0    96473.98    94104.35   1441.56 o
  14   3   0    12291.83    11189.35    284.31 o
  16   3   0      182.45      590.05    127.34 o
  18   3   0    16054.18    16019.07    422.32 o
  20   3   0    29674.94    29016.13    676.56 o
  22   3   0      891.54     1464.31    201.15 o
  24   3   0      550.61      364.82    204.50 o
  26   3   0     2283.38     2006.21    312.26 o
  28   3   0     3899.43     3998.40    378.75 o
   0   4   0    28499.98    31107.00    484.84 o
   4   4   0    44280.02    43536.59    630.52 o
  10   4   0     6225.62     5736.96    192.42 o
  12   4   0    38998.55    44515.71    754.16 o
  14   4   0     4481.98     5374.44    219.67 o
  16   4   0     7668.82     8921.32    299.30 o
  18   4   0     2448.87     2873.24    214.91 o
  20   4   0     9404.89     9868.43    375.67 o
  22   4   0      746.59      765.89    204.32 o
  24   4   0     2152.54     2164.77    288.72 o
  26   4   0      318.04      661.56    253.88 o
  28   4   0     1397.21      973.83    307.24 o
   0   5   0   158895.27   157331.67   2336.55 o
   4   5   0     1019.71     1012.80    123.19 o
   6   5   0    36513.66    32185.50    582.02 o
   8   5   0   101088.41   103539.70   1739.27 o
  10   5   0    11265.14    11148.70    299.56 o
  12   5   0       23.66     -175.40    175.40 o
  14   5   0    13758.26    14567.81    395.95 o
  16   5   0    33043.09    35011.21    770.91 o
  18   5   0     2086.16     2033.37    226.99 o
  20   5   0      571.86       41.36    272.05 o
  22   5   0     3651.23     4063.04    325.31 o
  24   5   0     6502.72     6975.88    432.72 o
  26   5   0       41.36     -372.67    372.67 o
  28   5   0      284.01       21.61    290.22 o
   0   6   0   231047.16   220953.36   3733.31 o
   2   6   0    46047.94    43699.59   1596.81 o
   6   6   0    41576.62    38694.70    773.47 o
   8   6   0   118877.96   120526.59   2271.03 o
  10   6   0    23360.42    26076.04    582.90 o
  12   6   0      294.75      511.12    153.18 o
  14   6   0    18236.34    21102.94    545.60 o
  16   6   0    29329.88    33776.09    812.54 o
  18   6   0     3075.97     3426.08    269.58 o
  20   6   0        2.81       45.68    307.94 o
  22   6   0     4748.87     5483.26    368.79 o
  24   6   0     4863.50     5326.90    430.87 o
  26   6   0       31.51      209.00    274.08 o
   0   7   0    34201.02    36052.15    821.88 o
   2   7   0     1936.54     2317.30    326.42 o
   4   7   0    20554.41    19440.47    505.74 o
   6   7   0      133.18      205.56    233.69 o
   8   7   0    22346.70    22159.22    580.87 o
  10   7   0      811.66      715.80    159.00 o
  12   7   0     8541.14     9248.58    351.51 o
  14   7   0      465.36     -281.75    281.75 o
  16   7   0     5168.44     5289.78    315.53 o
  18   7   0        6.77      647.28    196.83 o
  20   7   0     1900.32     2225.61    284.40 o
  22   7   0      518.56     -407.33    407.33 o
  24   7   0     1004.25      655.74    293.30 o
  26   7   0       64.41      145.33    309.35 o
   0   8   0     1020.00     1086.35    173.02 o
   2   8   0    25908.54    24674.90    487.53 o
   4   8   0    64401.15    61694.58   1351.79 o
   6   8   0    15391.22    15615.63    493.40 o
   8   8   0       44.42      110.05    254.24 o
  10   8   0    12521.85    11788.48    442.25 o
  12   8   0    27097.72    29462.79    805.92 o
  14   8   0     3623.98     4505.46    313.14 o
  16   8   0       14.08       16.40    315.70 o
  18   8   0     3591.56     4430.50    357.33 o
  22   8   0      168.71       10.23    298.24 o
  24   8   0      102.68     -293.92    413.50 o
   0   9   0       19.46       37.48    249.65 o
   2   9   0     8101.42     7770.62    246.04 o
   4   9   0    31873.95    29841.37    803.89 o
   6   9   0     5033.37     5042.86    300.53 o
   8   9   0       99.53       30.51    283.51 o
  10   9   0     6131.40     6094.73    346.13 o
  12   9   0    17112.75    15916.95    598.95 o
  14   9   0      909.97      848.60    240.22 o
  16   9   0      340.32     -308.91    359.53 o
  18   9   0     2194.48     2354.19    336.95 o
  22   9   0       14.62     -447.10    447.10 o
  24   9   0      151.96      496.66    326.64 o
   0  10   0    11590.18    11935.49    496.31 o
   2  10   0      579.09      514.38    141.22 o
   4  10   0     1601.55     1374.89    217.55 o
   6  10   0     2308.42     2214.15    252.39 o
   8  10   0     8730.34     7827.21    432.37 o
  10  10   0       16.90       96.03    311.82 o
  14  10   0     2190.67     1642.18    281.49 o
  16  10   0     3645.68     3613.65    383.16 o
  18  10   0        2.00      -41.18    399.04 o
  20  10   0      917.85      724.97    315.61 o
  22  10   0      454.37      769.50    307.15 o
   0  11   0    18512.71    17024.65    718.53 o
   2  11   0     3472.23     3767.13    269.58 o
   4  11   0      310.77      187.30    305.91 o
   6  11   0     5245.31     4991.27    374.96 o
   8  11   0    13686.49    12960.90    606.71 o
  10  11   0      931.60      973.39    262.00 o
  12  11   0       12.48      149.39    310.85 o
  14  11   0     2408.85     2128.26    312.97 o
  16  11   0     6164.84     5173.73    457.06 o
  18  11   0      159.65      190.04    284.40 o
  20  11   0      125.07      348.24    424.17 o
   0  12   0     6849.22     6024.80    406.36 o
   2  12   0      922.29      742.06    165.54 o
   4  12   0      585.27      401.77    242.51 o
   6  12   0     1255.59     1431.68    263.67 o
   8  12   0     4928.50     4663.84    386.25 o
  10  12   0      337.59      100.80    332.10 o
  12  12   0      728.71      614.12    220.29 o
  14  12   0     1070.81      950.19    251.42 o
  16  12   0     1791.29     1598.62    299.21 o
  18  12   0       14.02     -371.08    371.08 o
   0  13   0     1275.59     1019.68    246.30 o
   2  13   0      169.58      405.91    316.28 o
   4  13   0     3332.05     4285.26    385.99 o
   6  13   0      117.48     -266.23    357.06 o
   8  13   0      917.46       94.89    376.46 o
  10  13   0      175.99       49.91    320.73 o
  12  13   0     1427.27      848.08    235.10 o
  14  13   0       19.08     -135.45    262.35 o
   0  14   0      529.60      -56.79    372.14 o
   2  14   0      678.46      729.49    227.52 o
   4  14   0     3034.33     3625.64    426.90 o
   6  14   0      499.65     1076.12    303.27 o
   8  14   0      255.17      -39.60    352.56 o
  10  14   0      297.70       82.36    307.41 o
  12  14   0     1496.79     1051.43    259.53 o
   0  15   0      294.93     -171.17    387.84 o
   2  15   0       13.54      226.97    275.05 o
   4  15   0     1405.51     1024.71    348.86 o
   6  15   0       12.09      582.64    282.19 o
   3   0   1    16148.12    13352.03    145.77 o
   5   0   1     6710.92     6476.38    337.97 o
   7   0   1    94227.87   103113.68   2048.01 o
   8   0   1    51279.88    61688.64   1560.79 o
   9   0   1   123860.87   138524.11   1621.41 o
  11   0   1     1141.81     1502.99     71.03 o
  13   0   1     2219.26     1878.45   1150.73 o
  14   0   1     3132.67     2896.53    109.77 o
  15   0   1    33483.50    33975.34    411.23 o
  16   0   1     9345.22     9484.27    245.90 o
  17   0   1    13809.80    13763.89    357.33 o
  18   0   1      304.39      193.75    121.36 o
  19   0   1       17.47      228.82    251.86 o
  20   0   1      191.04       46.20    162.97 o
  21   0   1      270.12       92.69    143.47 o
  22   0   1     1742.13     1887.61    434.18 o
  23   0   1     6580.62     5665.67    220.52 o
  24   0   1     1962.32     2466.50    184.44 o
  25   0   1     1215.67     1049.38    220.95 o
  26   0   1       14.29      243.70    168.50 o
  27   0   1      155.95      162.51    181.67 o
  28   0   1        5.68      144.17    499.17 o
  29   0   1        0.94      199.11    251.08 o
   0   1   1    31443.06    36872.14    346.93 o
   1   1   1    99535.18    93777.91   2768.96 o
   6   1   1      325.13      210.69     27.12 o
   7   1   1    53177.75    58982.04    573.61 o
   8   1   1    21073.15    20893.38    161.96 o
   9   1   1    37939.64    45707.71    372.60 o
  10   1   1     1059.30     1179.87     45.58 o
  11   1   1     1302.21     1610.87     50.22 o
  13   1   1       59.16      131.26     56.87 o
  14   1   1      921.18      852.01     56.76 o
  15   1   1    13690.01    14458.29    210.21 o
  16   1   1     5658.79     5688.53    108.02 o
  17   1   1     8183.08     8475.96    146.21 o
  18   1   1       11.05       71.96     80.08 o
  19   1   1     1686.97     1571.08     85.29 o
  20   1   1     1248.04     1245.54     87.96 o
  21   1   1       37.64      145.16    131.15 o
  22   1   1      724.44      864.28     93.46 o
  23   1   1     4180.53     3584.43    132.85 o
  24   1   1     1123.82     1020.51    210.26 o
  25   1   1      649.80      813.86    103.18 o
  26   1   1       24.01      -95.66    141.44 o
  27   1   1      694.10      463.05    170.52 o
  28   1   1      255.02      193.34    168.42 o
  29   1   1        4.83     -127.78    170.56 o
   1   2   1     1866.06     1857.17     51.92 o
   3   2   1    95840.88    99368.59   2815.79 o
   5   2   1    49148.59    50985.54    472.07 o
   6   2   1     1313.65     1143.14     35.49 o
   7   2   1      406.82      467.38     48.69 o
   9   2   1       83.96      174.93     78.48 o
  11   2   1    47074.35    49671.47    891.31 o
  12   2   1    16905.64    18622.22    241.75 o
  13   2   1    17240.34    17910.20    515.96 o
  14   2   1       76.22      412.15     98.86 o
  15   2   1      899.81      991.28    104.26 o
  16   2   1     1440.79     1670.11    143.79 o
  17   2   1        5.12      -64.01     79.11 o
  18   2   1     1594.27     1595.97     83.01 o
  19   2   1    10730.83     9710.72    533.15 o
  20   2   1     4207.06     4242.47    121.54 o
  21   2   1     3433.72     3200.84    111.73 o
  22   2   1       45.73      158.42     95.62 o
  23   2   1     1132.17      903.80     97.20 o
  24   2   1      381.22      305.08    104.67 o
  25   2   1        0.23      -76.42    139.12 o
  26   2   1      475.14      551.08    111.97 o
  27   2   1     1769.06     1506.86    129.83 o
  28   2   1      634.45      791.02    129.06 o
  29   2   1      319.54      448.50    124.05 o
   1   3   1    12554.99    10731.95    237.70 o
   3   3   1    71196.85    70458.67    670.38 o
   5   3   1    61012.74    59620.28   3016.98 o
   6   3   1      185.02       41.87     55.69 o
   7   3   1      909.12      812.27     86.24 o
   9   3   1     3330.49     2975.35     91.80 o
  10   3   1     3770.70     2971.12     98.17 o
  11   3   1    57853.15    61656.65    876.03 o
  12   3   1     9698.04     8849.06    173.90 o
  13   3   1    19952.19    22498.81    302.60 o
  14   3   1        0.10      110.37    116.40 o
  15   3   1      542.88      650.43     91.72 o
  16   3   1     2811.28     3116.85    170.20 o
  17   3   1      455.59      408.40    106.74 o
  18   3   1     1220.28     1218.47    132.26 o
  19   3   1    13880.37    14490.47    300.56 o
  20   3   1     4429.29     4549.50    198.44 o
  21   3   1     3717.11     4056.66    393.79 o
  22   3   1       27.94       66.16    392.25 o
  23   3   1      579.59      497.92    154.23 o
  24   3   1      674.92      557.74    243.57 o
  25   3   1        0.26      -15.35    229.15 o
  26   3   1      297.54      372.67    225.50 o
  27   3   1     1856.57     1425.07    226.72 o
  28   3   1      790.60     1060.19    218.40 o
  29   3   1      505.19      736.87    380.17 o
   0   4   1    11039.00    13931.81    986.22 o
   1   4   1     3501.74     4208.84    105.05 o
   2   4   1       14.94       11.14     48.69 o
   3   4   1    26562.68    29645.65    318.83 o
   4   4   1     8866.49     8522.33    147.82 o
   5   4   1     4170.34     3940.86    212.88 o
   6   4   1     1148.71     1381.43     74.70 o
   7   4   1     4978.19     5718.02    124.94 o
   8   4   1    10611.29    12259.47    192.16 o
   9   4   1     1638.64     2012.80     90.93 o
  10   4   1      554.78      370.36     80.94 o
  11   4   1    17761.83    19103.86    415.79 o
  12   4   1     7712.53     8616.90    177.75 o
  13   4   1     3180.29     3204.68    122.86 o
  14   4   1     2255.06     1963.90    112.11 o
  15   4   1     4199.70     4493.35    151.42 o
  16   4   1     3350.63     3816.35    148.32 o
  17   4   1     1176.17     1249.28    121.22 o
  18   4   1      348.32      690.35    115.74 o
  19   4   1     5584.46     5478.89    199.31 o
  20   4   1     2126.55     2393.31    163.93 o
  21   4   1     1401.98     1456.61    152.78 o
  22   4   1      409.98      602.61    145.50 o
  23   4   1     2263.03     2031.51    184.28 o
  24   4   1      860.59      861.21    244.23 o
  25   4   1      172.76       73.40    191.82 o
  26   4   1       73.06     -294.91    314.47 o
  27   4   1     1136.77      953.00    205.34 o
  28   4   1      362.11       81.63    296.49 o
   0   5   1    22028.56    18880.59   1497.78 o
   1   5   1    49460.70    51921.44   1426.52 o
   3   5   1      714.11      860.13    309.18 o
   5   5   1      619.50      624.18    162.26 o
   7   5   1    41986.46    44829.47    956.32 o
   8   5   1    14384.08    13364.04    236.80 o
   9   5   1    27689.87    33328.72    446.17 o
  10   5   1      161.16     -131.63    131.63 o
  11   5   1      325.74      452.63    151.94 o
  12   5   1     1364.11     1811.33    115.81 o
  13   5   1      212.87      177.66    146.37 o
  14   5   1     1176.26     1186.94    122.78 o
  15   5   1    16739.22    18656.34    344.83 o
  16   5   1     5561.44     5866.76    202.48 o
  17   5   1     5911.03     7268.84    217.81 o
  18   5   1       20.32     -117.89    178.33 o
  19   5   1      723.07      671.71    170.02 o
  20   5   1      697.73      584.30    363.37 o
  21   5   1       17.81      -18.85    309.93 o
  22   5   1      652.03      826.09    292.55 o
  23   5   1     3498.41     3490.76    236.28 o
  24   5   1     1344.50     1286.52    219.42 o
  25   5   1      666.67      635.15    502.83 o
  26   5   1        3.42     -177.40    260.24 o
  27   5   1      258.11       73.01    299.71 o
  28   5   1      133.01      373.02    246.17 o
   0   6   1    21692.53    20968.47    784.45 o
   1   6   1    52190.13    52120.09    967.52 o
   2   6   1      250.30      -42.16     96.98 o
   3   6   1      257.05      175.35     91.92 o
   5   6   1      824.71      739.81    108.59 o
   6   6   1      604.73      498.50    106.88 o
   7   6   1    32586.79    33502.28    881.72 o
   8   6   1    12015.46    11614.18    251.40 o
   9   6   1    29422.63    30570.08   1139.48 o
  10   6   1      217.47      451.07    111.24 o
  11   6   1       29.75      134.17    153.66 o
  12   6   1     1964.83     2560.56    147.58 o
  13   6   1      297.49       20.69    225.97 o
  14   6   1     1063.63     1274.75    144.89 o
  15   6   1    12020.49    13455.17    384.84 o
  16   6   1     3491.58     4029.53    249.87 o
  17   6   1     5135.11     5467.84    216.97 o
  18   6   1        8.97      505.25    135.11 o
  19   6   1      122.26      176.44    199.46 o
  20   6   1      315.01      266.62    187.87 o
  21   6   1        0.95       36.78    189.38 o
  22   6   1      636.63      538.90    519.23 o
  23   6   1     2999.24     2874.65    240.94 o
  24   6   1      795.22     1022.13    571.26 o
  25   6   1      539.73      479.16    232.37 o
  26   6   1       18.55      -36.44    326.11 o
  27   6   1      227.17      203.27    247.87 o
   0   7   1     6210.96     6654.74    199.30 o
   1   7   1    11624.13    11985.66    255.05 o
   2   7   1        6.84       87.00    112.62 o
   3   7   1     7429.50     7455.05    461.43 o
   4   7   1     8350.50     7455.61    490.62 o
   5   7   1     5211.73     5529.38    183.24 o
   6   7   1       31.41      -93.55    158.12 o
   7   7   1     7003.90     6824.77    209.08 o
   8   7   1     4365.83     5059.00    187.80 o
   9   7   1     5460.99     6055.07    191.70 o
  10   7   1        4.80     -155.66    155.66 o
  11   7   1     3164.07     3965.44    303.09 o
  12   7   1     3443.93     3777.96    331.58 o
  13   7   1     1516.16     2015.00    157.19 o
  14   7   1       37.10       66.68    186.51 o
  15   7   1     2344.44     2730.80    183.04 o
  16   7   1     1148.43     1637.07    163.10 o
  17   7   1     1579.40     1818.15    197.14 o
  18   7   1       39.77      172.46    175.52 o
  19   7   1     1685.17     2149.19    251.90 o
  20   7   1      753.85      874.86    189.82 o
  21   7   1      186.22      468.70    205.99 o
  22   7   1      136.53     -211.25    258.53 o
  23   7   1     1110.73     1337.40    216.27 o
  24   7   1      236.80      439.66    245.64 o
  25   7   1      101.22      -34.61    388.90 o
  26   7   1       54.34       36.46    636.56 o
   0   8   1     3928.85     4483.56    249.12 o
   1   8   1       34.00      112.83    106.21 o
   2   8   1     1428.49     1281.58    119.39 o
   3   8   1    21596.70    20405.55    395.28 o
   4   8   1     7931.68     7873.63    242.16 o
   5   8   1    18395.58    19194.78    396.84 o
   6   8   1      505.09      683.51    141.11 o
   7   8   1       37.11     -127.71    192.24 o
   8   8   1     1673.64     1908.67    157.34 o
   9   8   1       32.85       33.87    155.44 o
  10   8   1      907.96     1045.89    153.23 o
  11   8   1    12680.61    13300.03    341.92 o
  12   8   1     4030.57     4788.08    424.70 o
  13   8   1     6407.79     7160.37    268.49 o
  14   8   1       64.45       45.74    219.29 o
  15   8   1      253.60      223.81    221.97 o
  16   8   1      386.07      445.55    169.95 o
  17   8   1       35.46      -84.21    242.11 o
  18   8   1      467.09      921.61    191.14 o
  19   8   1     3040.50     3193.46    256.41 o
  21   8   1     1076.56     1406.44    607.51 o
  22   8   1        1.23      104.94    270.36 o
  23   8   1      275.70     -176.18    303.81 o
  24   8   1       93.34      147.91    301.94 o
  25   8   1        2.53      301.75    248.36 o
   0   9   1     1709.27     1751.75    173.50 o
   1   9   1        4.47      -45.94    123.08 o
   2   9   1       65.16      220.78    106.34 o
   3   9   1    12682.44    12722.62    343.70 o
   4   9   1     3365.15     3158.44    249.92 o
   5   9   1     9231.95     8410.41    423.91 o
   6   9   1        0.52       45.59    199.98 o
   7   9   1      200.10      317.83    175.03 o
   8   9   1     1559.48     1566.28    172.84 o
   9   9   1        9.89     -201.95    276.28 o
  10   9   1      244.85      140.78    183.13 o
  11   9   1     7701.54     7109.08    502.79 o
  12   9   1     2188.28     1975.55    202.17 o
  13   9   1     3124.99     3229.51    291.01 o
  14   9   1       27.10      -29.38    347.14 o
  15   9   1      256.07      473.53    176.89 o
  16   9   1      708.83      727.46    271.30 o
  17   9   1       21.62      416.61    182.07 o
  18   9   1      198.70      392.91    307.15 o
  19   9   1     2558.13     2690.51    314.60 o
  20   9   1      832.44     1007.25    235.24 o
  21   9   1      684.87      784.17    277.12 o
  22   9   1       33.74     -281.04    301.49 o
  23   9   1      280.59        1.05    451.73 o
  24   9   1      146.33     -201.70    276.78 o
   0  10   1     3504.91     3133.73    190.36 o
   1  10   1     3397.38     3184.17    128.54 o
   2  10   1      126.36      118.05    121.33 o
   3  10   1     1112.67     1039.88    217.20 o
   4  10   1      615.78      550.02    220.99 o
   5  10   1      195.81      -17.94    170.88 o
   6  10   1      618.11      515.41    159.99 o
   7  10   1     3249.81     3164.05    207.32 o
   8  10   1     2601.10     2590.20    203.68 o
   9  10   1     2027.13     2133.89    587.40 o
  10  10   1        2.20       -6.23    223.99 o
  11  10   1     1350.24     1156.16    245.24 o
  12  10   1      642.86      417.06    159.37 o
  13  10   1      154.26      477.99    151.28 o
  14  10   1      664.53      809.11    178.93 o
  15  10   1     2196.07     2113.32    218.41 o
  16  10   1     1146.81      762.93    297.93 o
  17  10   1      649.70      428.66    362.09 o
  18  10   1        1.66      418.51    188.63 o
  19  10   1      674.36      319.61    675.41 o
  20  10   1      274.25       16.09    290.25 o
  21  10   1       81.76       59.22    303.74 o
  22  10   1      165.07     -326.46    335.98 o
   0  11   1     2636.23     2333.04    326.64 o
   1  11   1     5537.84     5197.73    207.77 o
   2  11   1       79.26      345.51    123.85 o
   3  11   1       32.83      110.68    209.09 o
   4  11   1      241.86      226.98    222.01 o
   5  11   1       51.91      332.32    164.25 o
   6  11   1      321.70      474.79    257.85 o
   7  11   1     5807.17     5743.12    278.60 o
   8  11   1     2117.83     1942.79    313.89 o
   9  11   1     3166.85     2790.33    221.44 o
  10  11   1        0.22      -97.82    238.80 o
  11  11   1      113.72     -154.87    213.79 o
  12  11   1      177.75      282.66    183.82 o
  13  11   1       25.17      122.73    235.01 o
  14  11   1      261.05      233.27    487.27 o
  15  11   1     2868.29     2269.06    280.25 o
  16  11   1     1145.81     1294.10    452.17 o
  17  11   1      883.49      748.32    460.59 o
  18  11   1        0.59      -39.67    285.97 o
  19  11   1      150.72     -102.00    295.16 o
  20  11   1      131.17      -74.11    306.77 o
   0  12   1      887.06      625.97    258.82 o
   1  12   1     2343.32     2123.61    134.41 o
   2  12   1        0.58      -74.79    156.35 o
   3  12   1      377.18      186.81    230.99 o
   4  12   1      926.06      780.77    184.20 o
   5  12   1       56.65     -247.39    247.39 o
   6  12   1       18.05      164.26    195.49 o
   7  12   1     1849.03     1918.31    409.40 o
   8  12   1      655.25      945.08    415.57 o
   9  12   1     1303.35      837.86    179.04 o
  10  12   1        5.26      135.06    172.93 o
  11  12   1      379.18      305.31    300.09 o
  12  12   1      611.76      237.21    161.98 o
  13  12   1       30.92      128.02    223.50 o
  14  12   1       90.51      344.66    175.39 o
  15  12   1      905.25      420.60    216.32 o
  16  12   1      273.93      185.24    534.22 o
  17  12   1      384.07     -225.97    272.29 o
  18  12   1       12.98     -196.00    260.05 o
   0  13   1      438.77      561.06    162.91 o
   1  13   1      327.46       29.90    149.03 o
   2  13   1       36.78      176.72    151.12 o
   3  13   1     1118.28     1242.47    252.96 o
   4  13   1      957.15     1104.35    205.01 o
   5  13   1     1061.78     1321.90    205.31 o
   6  13   1       22.33      114.31    259.74 o
   7  13   1      336.83      388.84    181.70 o
   8  13   1      314.04       -0.03    249.55 o
   9  13   1      193.44      183.57    260.67 o
  10  13   1       46.56     -228.68    228.68 o
  11  13   1      723.97      466.97    255.52 o
  12  13   1      416.28      392.55    149.71 o
  13  13   1      392.17       82.11    192.13 o
  14  13   1        2.54     -198.43    350.76 o
  15  13   1      220.27      -70.00    175.53 o
   0  14   1      470.83      178.97    218.92 o
   1  14   1      108.47     -182.05    208.15 o
   2  14   1       24.62       63.55    189.14 o
   3  14   1     1100.03     1432.17    259.09 o
   4  14   1      457.04      288.58    523.33 o
   5  14   1      866.35      658.22    284.66 o
   6  14   1       12.25       23.72    232.19 o
   7  14   1       75.55      186.76    218.76 o
   8  14   1      262.08      531.74    223.90 o
   9  14   1       85.16     -235.89    235.89 o
  10  14   1       11.82     -163.12    218.60 o
  11  14   1      642.84       20.87    208.18 o
   0  15   1      220.17     -229.28    283.39 o
   1  15   1      150.57       59.13    201.96 o
   2  15   1        7.97      -65.96    203.52 o
   3  15   1      413.05      376.90    259.07 o
   4  15   1      235.30     -329.40    329.40 o
   5  15   1      321.98     -278.44    322.42 o
   1   0   2      538.16      482.81     34.49 o
   3   0   2   132473.69   118014.60    962.06 o
   4   0   2    14132.37    14336.96    556.18 o
   5   0   2    91687.25    95312.70    825.29 o
   6   0   2       15.62      149.53     55.25 o
   7   0   2       50.53       99.01     85.67 o
   9   0   2      370.83      607.87     65.52 o
  10   0   2      994.71      885.88     64.74 o
  11   0   2    67045.68    70952.80    740.88 o
  12   0   2     4245.90     3547.75    217.99 o
  13   0   2    22460.36    23910.75    444.19 o
  14   0   2       74.25       14.81    124.09 o
  15   0   2     2280.05     2277.66    104.63 o
  16   0   2     2129.68     2624.76    114.14 o
  17   0   2       59.91       16.33    126.08 o
  18   0   2      181.46      206.85    162.75 o
  19   0   2    12186.48    11390.25    247.76 o
  20   0   2     2062.49     1823.05    175.97 o
  21   0   2     3278.47     2890.65    166.59 o
  22   0   2        1.71      402.80    194.80 o
  23   0   2     1602.24     1505.07    322.58 o
  24   0   2      453.58      164.72    172.39 o
  25   0   2        1.30       72.09    158.87 o
  26   0   2      157.01     -230.56    230.56 o
  27   0   2     1958.15     1175.39    639.08 o
  28   0   2      331.19      142.04    273.32 o
  29   0   2      263.54      -27.29    254.23 o
   1   1   2     7217.20     7921.17     82.84 o
   2   1   2      162.73      301.53     54.94 o
   3   1   2    86218.59    84762.36   1121.25 o
   5   1   2    38683.47    42157.73    837.44 o
   6   1   2       45.33       68.38     27.42 o
   7   1   2     5941.01     6715.44    173.58 o
   9   1   2     1952.92     2143.40     49.94 o
  10   1   2       12.92      958.35    403.59 o
  11   1   2    33914.18    34363.67    539.33 o
  12   1   2     5745.87     5441.31    146.31 o
  13   1   2    11328.84    12580.35    236.56 o
  14   1   2       78.87       77.45     67.19 o
  15   1   2     3771.02     4043.50     87.69 o
  16   1   2     1893.14     1965.07     77.89 o
  17   1   2     1109.28     1282.92     88.07 o
  18   1   2       50.12       60.18     96.01 o
  19   1   2    10483.34     9693.47    180.71 o
  20   1   2     1577.77     1389.47     97.92 o
  21   1   2     1798.97     2065.22    106.73 o
  22   1   2        6.64       81.63    120.07 o
  23   1   2     2271.57     2157.63    127.67 o
  24   1   2      363.55       25.06    126.89 o
  25   1   2       73.34      223.95    107.56 o
  26   1   2        7.40     -194.22    194.22 o
  27   1   2     1932.63     1581.95    134.07 o
  28   1   2      387.75      153.74    154.76 o
  29   1   2      142.92      291.52    169.96 o
   0   2   2    12660.61    15591.90    118.86 o
   1   2   2    74135.23    72550.12   1430.55 o
   3   2   2     8672.98    10195.98    229.30 o
   4   2   2    13269.32    15488.71    335.66 o
   5   2   2      636.90      632.60    130.40 o
   7   2   2    46650.93    48875.80    792.62 o
   8   2   2     9002.67     9474.49    178.53 o
   9   2   2    33765.55    36746.81    900.01 o
  10   2   2      127.55      301.11     43.27 o
  11   2   2     8109.21     8721.52    184.28 o
  13   2   2      355.74      284.34     75.34 o
  14   2   2      365.03      435.70     56.32 o
  15   2   2    18913.22    18826.51    299.73 o
  16   2   2     1853.66     1532.06    299.07 o
  17   2   2     5327.34     5120.52    153.26 o
  18   2   2       11.05      100.50     85.75 o
  19   2   2     3138.08     2920.09    157.21 o
  20   2   2      796.81      788.91     87.25 o
  21   2   2      235.22      168.53    118.87 o
  22   2   2      166.30      134.14    104.15 o
  23   2   2     4986.87     4252.24    141.60 o
  24   2   2      551.87      514.48    220.09 o
  25   2   2      453.53      -16.41    154.20 o
  26   2   2        6.96      -21.58    130.64 o
  27   2   2      930.95      669.93    125.96 o
  28   2   2       83.83      125.49    157.16 o
  29   2   2       32.39     -167.95    167.95 o
   1   3   2    62168.02    57788.43   1021.43 o
   3   3   2     1354.01     1319.40     57.15 o
   7   3   2    50828.11    53814.88   1110.42 o
   9   3   2    34880.77    37467.26   1209.81 o
  11   3   2     3478.24     3722.66    112.91 o
  13   3   2       12.59     -122.34    203.49 o
  14   3   2       26.54      119.12    154.37 o
  15   3   2    21397.00    21972.01    331.64 o
  16   3   2     2012.72     1590.81    164.69 o
  17   3   2     6823.71     7090.35    198.37 o
  18   3   2       11.81      -47.06    155.87 o
  19   3   2     2081.82     2231.69    179.81 o
  20   3   2      552.61      534.84    135.90 o
  21   3   2       21.15      -99.80    151.06 o
  22   3   2      112.48     -147.37    261.95 o
  23   3   2     4882.75     4694.33    394.54 o
  24   3   2      681.21      617.14    183.37 o
  25   3   2      789.86      610.07    176.21 o
  26   3   2        0.84      -91.33    201.17 o
  27   3   2      677.56      682.25    194.02 o
  28   3   2       51.30      420.37    507.99 o
  29   3   2       45.57     -296.04    296.04 o
   1   4   2    38743.09    39163.69   1035.20 o
   2   4   2      115.96       25.58     66.98 o
   3   4   2    13325.16    15804.64    389.38 o
   4   4   2     7985.70     9445.77    312.53 o
   5   4   2     1586.85     1728.53     78.18 o
   6   4   2        0.09      -79.78    184.31 o
   7   4   2    24888.97    25583.61    322.13 o
   8   4   2     5728.22     6735.60    213.23 o
   9   4   2    17690.30    18206.50    467.47 o
  10   4   2        4.65      -41.12    102.09 o
  11   4   2     8056.66     8786.37    402.70 o
  12   4   2     4207.52     4855.19    141.56 o
  13   4   2      675.05      860.73    169.67 o
  14   4   2      505.29      435.15     96.80 o
  15   4   2    10942.23    11208.26    239.55 o
  16   4   2     1130.64     1578.20    126.95 o
  17   4   2     3992.76     4002.67    157.79 o
  18   4   2       14.72       82.99    196.34 o
  19   4   2     3232.21     3344.85    169.87 o
  20   4   2      555.09      466.91    333.03 o
  21   4   2      333.05      612.17    138.43 o
  22   4   2      146.31      527.35    139.94 o
  23   4   2     3892.75     4187.40    406.36 o
  24   4   2      225.66      210.53    303.40 o
  25   4   2      365.54       73.07    243.12 o
  26   4   2        7.63      -44.19    243.61 o
  27   4   2      905.01     1561.82    499.22 o
  28   4   2       85.09      210.47    343.70 o
   1   5   2     1859.15     1745.64     67.06 o
   2   5   2        6.41      226.04    141.99 o
   3   5   2    36107.20    36061.77   2488.40 o
   4   5   2     2897.63     2104.86    430.96 o
   5   5   2    30277.44    33814.21   1026.34 o
   6   5   2       28.63      368.86     98.28 o
   7   5   2     2733.68     2970.48    141.14 o
   9   5   2     1138.72     1430.57    150.66 o
  10   5   2       37.27      -24.21    160.63 o
  11   5   2    22273.08    24891.45    720.07 o
  12   5   2     1670.71     1258.12    187.83 o
  13   5   2     8759.41     9935.51    277.92 o
  14   5   2       11.62      -16.82    150.44 o
  15   5   2     2666.01     2950.31    154.68 o
  16   5   2      986.55     1227.10    128.64 o
  17   5   2      227.89      101.36    450.32 o
  18   5   2       37.79     -186.37    186.37 o
  19   5   2     6846.10     7260.35    252.38 o
  20   5   2      967.28     1137.03    280.30 o
  21   5   2     1209.27     1719.19    177.46 o
  22   5   2        3.87     -143.97    223.04 o
  23   5   2     1252.45     1037.00    190.41 o
  24   5   2      214.53      266.90    539.38 o
  25   5   2       27.87      379.40    198.50 o
  26   5   2       63.16       89.51    217.54 o
  27   5   2     1156.49     1095.69    236.43 o
   0   6   2     5726.89     7381.72    542.12 o
   1   6   2       36.85       96.30    141.37 o
   2   6   2       84.39      269.17     97.19 o
   3   6   2    44918.89    42090.41    566.83 o
   4   6   2     3255.46     2887.67    146.96 o
   5   6   2    29368.43    27401.54    421.36 o
   6   6   2       15.37      133.73    137.44 o
   7   6   2      177.08      289.97    193.65 o
   9   6   2       91.98      -54.59    410.68 o
  10   6   2      101.95      194.45    162.46 o
  11   6   2    24641.93    26360.90   1432.92 o
  12   6   2     2235.72     2806.61    162.93 o
  13   6   2     8951.60    10108.33    261.16 o
  14   6   2       40.80      -29.09    183.09 o
  15   6   2     1025.52     1012.98    149.52 o
  16   6   2      855.58      989.90    144.93 o
  17   6   2        0.70      -45.86    271.35 o
  18   6   2      110.45       30.58    293.48 o
  19   6   2     5769.30     6130.16    262.75 o
  20   6   2      943.64     1392.00    193.35 o
  21   6   2     1683.75     1671.84    205.11 o
  22   6   2        4.72     -113.17    249.98 o
  23   6   2      916.23      586.53    239.64 o
  24   6   2      162.34      118.77    222.06 o
  25   6   2        0.80      165.05    218.69 o
  26   6   2       59.73      258.69    238.50 o
  27   6   2     1161.66     1131.68    245.44 o
   0   7   2     1642.62     1632.88    142.64 o
   1   7   2     5363.55     5556.14    124.35 o
   2   7   2       36.95       21.86     96.02 o
   3   7   2    12901.98    12026.56    339.12 o
   4   7   2     2388.56     2570.35    224.65 o
   5   7   2     7798.51     8029.51    808.52 o
   6   7   2       16.65      168.55    139.91 o
   7   7   2     5183.72     5118.56    407.11 o
   8   7   2     1832.52     1768.81    136.18 o
   9   7   2     2418.94     3473.79    429.59 o
  10   7   2        0.21      264.31    125.26 o
  11   7   2     7760.00     8707.16    500.67 o
  12   7   2     1631.63     2011.20    155.89 o
  13   7   2     2537.96     3003.55    192.95 o
  14   7   2      124.00     -184.70    184.70 o
  15   7   2     2576.10     2652.59    180.63 o
  16   7   2      806.57      872.45    155.07 o
  17   7   2      985.24     1300.11    174.66 o
  18   7   2        3.07     -219.22    219.22 o
  19   7   2     3336.43     3939.03    230.69 o
  20   7   2      473.87      553.53    212.44 o
  21   7   2      391.35      433.57    244.05 o
  22   7   2       23.60     -147.75    512.58 o
  23   7   2     1202.79     1105.79    227.01 o
  24   7   2      246.58      594.76    240.66 o
  25   7   2       67.07      329.16    303.36 o
  26   7   2        3.80      146.40    239.37 o
   0   8   2     3160.02     3163.73    182.17 o
   1   8   2    15047.84    15169.36    275.76 o
   2   8   2      187.39      161.05    109.16 o
   3   8   2      906.28     1165.09    125.67 o
   4   8   2     1661.74     1817.73    141.64 o
   5   8   2      246.88      215.05    137.61 o
   6   8   2        1.32      -86.80    195.70 o
   7   8   2    12147.13    13120.29    357.63 o
   8   8   2     1618.00     1645.85    180.56 o
   9   8   2     9141.09     9355.56    394.01 o
  10   8   2       66.52      236.55    164.61 o
  11   8   2     1866.80     2112.10    170.76 o
  12   8   2      696.10      786.55    161.23 o
  13   8   2      113.21      350.75    168.76 o
  14   8   2       33.92       88.98    243.04 o
  15   8   2     6508.31     7572.57    294.71 o
  16   8   2      770.20     1033.82    286.95 o
  17   8   2     1482.13     2114.22    412.09 o
  18   8   2        0.12       90.33    260.11 o
  19   8   2      788.86      875.38    207.37 o
  20   8   2      256.93     -196.71    505.26 o
  21   8   2       61.08       -2.94    230.63 o
  22   8   2       44.43     -100.39    395.77 o
  23   8   2     1670.99     1663.12    333.56 o
  24   8   2      331.62      745.72    254.61 o
  25   8   2      166.00      591.33    230.61 o
   0   9   2      732.16      820.99    150.04 o
   1   9   2    10166.00     9824.06    204.62 o
   2   9   2        7.18     -130.89    130.89 o
   3   9   2      792.90      604.53    338.15 o
   4   9   2     1501.28     1252.32    160.32 o
   5   9   2      268.23      135.22    165.94 o
   6   9   2       12.87     -122.51    204.23 o
   7   9   2     9569.48     9273.61    293.43 o
   8   9   2      729.83     1141.36    203.93 o
   9   9   2     4994.61     5134.50    225.70 o
  10   9   2        1.16      196.70    164.45 o
  11   9   2     1066.42      868.85    169.50 o
  12   9   2      782.69      503.61    168.40 o
  13   9   2       52.27      -16.72    239.19 o
  14   9   2        5.53     -200.74    249.43 o
  15   9   2     3940.33     4297.62    305.52 o
  16   9   2      425.65      481.23    205.23 o
  17   9   2     1584.27     1898.21    226.97 o
  18   9   2        2.16       66.83    272.73 o
  19   9   2      819.29      697.96    221.62 o
  20   9   2      181.59       94.51    244.11 o
  21   9   2       34.02      191.19    291.01 o
  22   9   2       29.27      311.12    306.42 o
  23   9   2     1212.64     1282.79    262.44 o
   0  10   2     1135.70     1031.72    171.52 o
   1  10   2     3345.67     3199.18    130.50 o
   2  10   2        2.14       55.35    118.98 o
   3  10   2     2673.13     1947.49    173.96 o
   4  10   2      837.99     1284.12    418.13 o
   5  10   2     1119.61     1327.84    161.48 o
   6  10   2        6.23      225.52    194.13 o
   7  10   2     2825.35     2632.97    197.92 o
   8  10   2      745.01     1064.29    311.60 o
   9  10   2     2005.50     1759.91    174.57 o
  10  10   2        0.89      293.46    137.46 o
  11  10   2     2165.82     1795.71    222.53 o
  12  10   2      518.86      266.04    192.96 o
  13  10   2      443.62      323.32    207.68 o
  14  10   2       32.29     -252.55    252.55 o
  15  10   2     1980.43     2132.10    222.74 o
  16  10   2      174.53     -170.58    459.84 o
  17  10   2      501.75      448.71    265.04 o
  18  10   2        0.48       39.76    307.32 o
  19  10   2      900.92     1063.67    225.49 o
  20  10   2      129.25      380.50    410.59 o
  21  10   2      105.95       10.35    672.01 o
  22  10   2        8.18      411.87    258.38 o
   0  11   2     1016.74      904.41    199.78 o
   1  11   2      449.14      304.54    142.41 o
   2  11   2        0.25       12.68    140.40 o
   3  11   2     3715.57     3589.24    228.11 o
   4  11   2      304.05      860.35    178.05 o
   5  11   2     3305.94     3484.77    234.52 o
   6  11   2        2.46       78.86    240.24 o
   7  11   2      773.44      640.87    189.40 o
   8  11   2      580.19     -164.66    246.72 o
   9  11   2      235.35      505.41    160.87 o
  10  11   2        3.28     -198.54    237.00 o
  11  11   2     2751.07     2060.51    209.37 o
  12  11   2      166.44      363.09    190.65 o
  13  11   2     1054.83     1150.11    193.46 o
  14  11   2        5.04      291.05    401.20 o
  15  11   2      643.61      497.96    684.84 o
  16  11   2      202.83       20.16    224.26 o
  17  11   2       69.24     -300.26    300.26 o
  18  11   2        7.66      -17.15    249.65 o
  19  11   2      982.49      957.79    421.17 o
  20  11   2      111.51      229.34    287.42 o
   0  12   2      282.85      270.25    186.95 o
   1  12   2      242.90      188.38    139.98 o
   2  12   2        0.32      135.52    129.65 o
   3  12   2     3543.54     3620.65    235.47 o
   4  12   2      397.97      855.44    181.13 o
   5  12   2     2099.51     2278.64    215.23 o
   6  12   2        1.14      126.03    195.75 o
   7  12   2      212.66      640.85    190.83 o
   8  12   2      219.76       70.49    168.61 o
   9  12   2      128.27      225.64    202.78 o
  10  12   2        0.14      -23.50    284.53 o
  12  12   2      345.12      275.37    217.86 o
  13  12   2      795.58      572.08    167.88 o
  14  12   2       13.20      253.62    188.66 o
  15  12   2      231.59      187.78    243.69 o
  16  12   2       73.72       26.80    265.22 o
  17  12   2       35.22      -13.30    268.68 o
  18  12   2        6.48     -299.96    299.96 o
   0  13   2      203.73      376.31    188.99 o
   1  13   2      746.00      849.25    148.85 o
   2  13   2        1.07     -205.96    205.96 o
   3  13   2      750.94      548.69    222.42 o
   4  13   2      196.20      180.86    210.38 o
   5  13   2      648.81      554.53    195.74 o
   6  13   2        2.16      -18.99    243.78 o
   7  13   2      800.51      711.31    190.41 o
   8  13   2      182.96       83.27    270.07 o
   9  13   2      409.59      369.56    160.49 o
  10  13   2        6.46       23.88    200.14 o
  11  13   2      610.21      160.50    206.67 o
  12  13   2      100.97      100.70    137.98 o
  13  13   2      228.44       14.84    186.68 o
  14  13   2        5.35      228.75    151.67 o
  15  13   2      452.92      612.63    260.81 o
   0  14   2      222.37     -151.55    298.88 o
   1  14   2     1193.50     1309.68    157.23 o
   2  14   2        1.26     -111.89    198.28 o
   3  14   2      118.26      -18.40    292.16 o
   4  14   2       63.72      194.12    303.36 o
   5  14   2       35.67     -580.83    580.83 o
   6  14   2        3.61      184.69    349.70 o
   7  14   2     1003.69      591.40    222.39 o
   8  14   2      160.22      -22.16    293.19 o
   9  14   2      718.42      548.78    202.30 o
  10  14   2        0.30       24.76    196.74 o
  11  14   2      147.91      -36.10    185.74 o
   0  15   2       47.41      176.27    473.82 o
   1  15   2      511.48      151.62    213.24 o
   2  15   2        2.94       74.37    188.39 o
   3  15   2      122.59       11.32    371.44 o
   4  15   2      102.11     -241.52    317.07 o
   5  15   2       67.16      107.21    308.63 o
   1   0   3      248.98      284.62     51.43 o
   2   0   3   222889.22   209702.69   2457.41 o
   5   0   3     6226.35     6447.29    154.94 o
   7   0   3      148.35       81.39     95.68 o
   8   0   3     4549.61     4470.36    137.22 o
   9   0   3      344.31      482.37     88.45 o
  10   0   3    91945.71    79963.79   1174.80 o
  12   0   3   109124.46   110417.87   1672.61 o
  13   0   3     1227.26     1549.59    141.54 o
  14   0   3    10100.30     9631.21    265.97 o
  15   0   3       63.03      -47.97    160.94 o
  16   0   3       58.28      -34.30    171.70 o
  17   0   3      211.44       62.88    191.71 o
  18   0   3    17785.33    16993.52    441.01 o
  19   0   3     1342.67      750.28    239.51 o
  20   0   3    27293.40    26471.99    641.63 o
  21   0   3      106.31     -188.54    296.39 o
  22   0   3      881.09     1078.86    185.01 o
  23   0   3       87.43      329.99    171.08 o
  24   0   3      272.56      136.42    192.60 o
  25   0   3       80.69     -149.91    292.16 o
  26   0   3     2890.81     2941.06    292.60 o
  27   0   3      247.55      270.55    371.70 o
  28   0   3     2926.66     2824.65    339.42 o
  29   0   3        1.71      133.25    366.94 o
   1   1   3      111.23       94.41     57.31 o
   3   1   3     1130.49     1047.91    135.50 o
   4   1   3    89718.80    83476.58   1382.17 o
   5   1   3     3549.96     3635.91     83.72 o
   7   1   3      657.57      450.35     55.80 o
   9   1   3      295.32      402.71    111.77 o
  10   1   3    15135.87    15398.53    605.52 o
  11   1   3     2303.57     2843.26    262.70 o
  12   1   3    53803.01    52156.88    714.39 o
  13   1   3      464.09      437.27     83.62 o
  14   1   3      650.82      654.86    159.70 o
  15   1   3      451.04      383.81     85.83 o
  16   1   3     2949.03     3107.38    125.74 o
  17   1   3       17.62      -89.82    132.88 o
  18   1   3     4106.06     3920.77    160.05 o
  19   1   3      750.41      765.52    143.26 o
  20   1   3    14298.73    12662.22    452.87 o
  21   1   3       15.22     -184.26    184.26 o
  22   1   3        0.12       86.45    129.08 o
  23   1   3      177.31      216.51    189.00 o
  24   1   3     1140.06      618.33    374.08 o
  25   1   3        3.81       76.90    211.48 o
  26   1   3      548.38      366.00    242.42 o
  27   1   3      132.35     -208.61    262.67 o
  28   1   3     2444.93     1787.49    215.75 o
  29   1   3        0.02       13.08    252.63 o
   0   2   3   244827.44   210936.30   1643.14 o
   1   2   3     7842.05     8721.76     91.81 o
   2   2   3    19685.25    17534.24    280.99 o
   3   2   3     1337.41     1207.57     91.89 o
   5   2   3      103.51       27.76     80.56 o
   6   2   3    31456.34    31171.89    589.38 o
   7   2   3     5400.44     7120.73    532.37 o
   8   2   3   110744.10   108976.27   5421.57 o
   9   2   3     2332.17     2768.83     96.40 o
  10   2   3    10326.64     9993.64    588.59 o
  11   2   3      861.53      852.82    189.73 o
  13   2   3       15.41        5.74    119.01 o
  14   2   3    17189.34    15204.96    284.48 o
  15   2   3     1955.71     2430.38    133.47 o
  16   2   3    27005.62    28396.11   1572.30 o
  17   2   3      154.05      156.65    160.27 o
  18   2   3     1139.76     1199.40    118.55 o
  19   2   3      294.34      261.87    280.87 o
  20   2   3      854.15      903.32    173.06 o
  21   2   3       14.73     -165.34    169.44 o
  22   2   3     3832.35     3951.83    426.29 o
  23   2   3      346.13      413.67    255.16 o
  24   2   3     5164.05     5091.28    835.20 o
  25   2   3        1.01      246.49    172.38 o
  26   2   3        0.73      186.61    225.32 o
  27   2   3       81.84      176.49    315.92 o
  28   2   3      222.80      118.52    239.92 o
  29   2   3        4.57      -72.17    207.52 o
   0   3   3   374427.84   326092.56   4210.13 o
   1   3   3     7818.35     7008.25   4217.10 o
   2   3   3    99681.02    82873.31   2157.01 o
   3   3   3       40.07      115.52     83.07 o
   4   3   3    16001.77    13954.13    261.38 o
   6   3   3    70425.25    69406.98   1091.11 o
   8   3   3   189289.23   186206.59   2796.61 o
   9   3   3     2702.48     3114.17    150.97 o
  10   3   3    47438.53    45545.44    794.64 o
  11   3   3       79.75      111.82    131.66 o
  12   3   3     5622.61     4718.87    175.22 o
  13   3   3       25.47       57.85    164.82 o
  14   3   3    21147.26    21440.33    486.08 o
  15   3   3     1388.63     1647.91    192.07 o
  16   3   3    48237.80    47439.04    974.97 o
  17   3   3      507.77       67.64    259.97 o
  18   3   3     7565.95     7889.21    310.68 o
  19   3   3      219.69      113.41    233.16 o
  20   3   3       99.62      195.24    165.96 o
  21   3   3        1.39      595.69    178.84 o
  22   3   3     6216.56     5896.31    350.98 o
  23   3   3      361.65      121.34    385.99 o
  24   3   3     7972.14     7813.54    435.19 o
  25   3   3       15.02      306.00    338.45 o
  26   3   3      228.33      162.88    336.69 o
  27   3   3       85.84     -250.18    358.82 o
  28   3   3       22.67       41.18    386.07 o
   0   4   3   107151.94   104601.63   2036.10 o
   1   4   3     2042.95     1912.26     71.10 o
   2   4   3     7417.63     7910.64    238.98 o
   3   4   3     2353.66     2236.55    111.82 o
   4   4   3    18663.06    22052.25    441.63 o
   5   4   3     1207.27     1396.15     88.36 o
   6   4   3     4872.63     4521.33    151.94 o
   7   4   3     1512.33     1467.93    114.55 o
   8   4   3    54282.23    56715.66   1158.40 o
   9   4   3      719.07      726.64    106.70 o
  10   4   3     3829.00     4067.18    166.49 o
  11   4   3     1667.08     1713.52    131.13 o
  12   4   3     9853.92    10928.33    322.05 o
  13   4   3      140.62      248.24    121.96 o
  14   4   3     5799.22     5840.49    240.75 o
  15   4   3      874.89     1170.83    161.11 o
  16   4   3    10643.90    11862.21    400.71 o
  17   4   3        9.41      -30.69    222.58 o
  18   4   3       79.34      205.21    154.68 o
  19   4   3      478.34      779.91    184.04 o
  20   4   3     1678.77     2021.73    231.49 o
  21   4   3        0.32     -193.92    285.72 o
  22   4   3     1681.18     1663.35    250.80 o
  23   4   3      162.49      280.52    247.80 o
  24   4   3     2026.90     2021.73    290.83 o
  25   4   3        0.65     -358.38    358.38 o
  26   4   3       55.32      172.23    252.47 o
  27   4   3       72.84     -419.76    419.76 o
  28   4   3      367.81     -129.19    450.80 o
   0   5   3      218.22        9.26     93.30 o
   1   5   3        0.88       17.80    207.81 o
   2   5   3    40846.48    37331.45   1833.94 o
   3   5   3     3540.95     3627.58    172.05 o
   4   5   3   106567.57   104592.54   2153.13 o
   5   5   3     2854.26     2410.45    141.98 o
   6   5   3    27199.53    24246.29    589.69 o
   7   5   3       40.72       -5.91    130.51 o
   9   5   3        5.16       83.51    130.51 o
  10   5   3    21181.03    20777.01    567.12 o
  11   5   3     1823.08     2029.23    169.23 o
  12   5   3    42813.93    41555.16   1112.10 o
  13   5   3      558.59      848.52    161.11 o
  14   5   3     7067.34     7016.79    302.92 o
  15   5   3       58.51      -78.75    204.06 o
  16   5   3       98.51      -42.33    204.68 o
  17   5   3        0.44       44.97    222.14 o
  18   5   3     5189.94     5542.78    323.02 o
  19   5   3      517.99      754.25    229.10 o
  20   5   3    11736.85    12586.38    596.66 o
  21   5   3       52.38      238.98    316.06 o
  22   5   3      355.62      239.16    326.02 o
  23   5   3       92.68      274.61    341.01 o
  24   5   3      234.53      274.26    348.77 o
  25   5   3        1.31     -153.18    382.72 o
  26   5   3     1147.85     1025.42    308.38 o
  27   5   3      101.12       21.25    459.18 o
   0   6   3      602.12      550.98    105.12 o
   1   6   3       43.14       92.59     86.16 o
   2   6   3    42694.54    38926.46    654.74 o
   3   6   3     3244.72     3064.78    205.82 o
   4   6   3    84988.19    80602.95   1590.77 o
   5   6   3     1685.08     1800.56    165.79 o
   6   6   3    19104.39    21022.16    510.33 o
   7   6   3       71.68      261.47    106.00 o
   8   6   3      414.32      210.06    120.37 o
   9   6   3        7.80      364.03    120.99 o
  10   6   3    23946.32    25374.44    697.28 o
  11   6   3     1739.98     2066.97    215.17 o
  12   6   3    44504.59    50526.31   1422.69 o
  13   6   3      412.80      531.58    177.34 o
  14   6   3     3038.90     3533.57    244.10 o
  15   6   3       86.55       90.83    228.22 o
  16   6   3       19.80      247.98    162.00 o
  17   6   3       35.96        0.00    268.88 o
  18   6   3     6541.00     7746.70    432.64 o
  19   6   3      511.69      376.37    274.78 o
  20   6   3    11137.40    13421.49    704.60 o
  21   6   3       22.37      213.32    336.51 o
  22   6   3      197.12      478.49    247.98 o
  23   6   3       58.39       37.30    254.50 o
  24   6   3      157.28      177.60    394.01 o
  25   6   3       31.09     -287.31    431.49 o
  26   6   3     1132.01     1255.49    349.39 o
   0   7   3     9371.06    10217.73    360.41 o
   1   7   3      592.16      800.42     99.36 o
   2   7   3      196.57      454.07    180.91 o
   3   7   3      152.53       79.10    201.24 o
   4   7   3     8687.29     8771.50    321.88 o
   5   7   3      135.30      176.37    140.66 o
   6   7   3     1031.10      869.24    140.66 o
   7   7   3      634.63     1077.71    144.71 o
   8   7   3    10510.18    13039.12    410.15 o
   9   7   3      302.01      228.13    232.37 o
  10   7   3      191.07      583.26    161.82 o
  11   7   3      330.41      190.66    245.51 o
  12   7   3     7502.24     8539.22    366.76 o
  13   7   3       19.06      104.59    158.47 o
  14   7   3     1348.37     1681.78    222.58 o
  15   7   3      309.61      149.39    295.24 o
  17   7   3       19.42     -103.62    307.24 o
  18   7   3      140.35      311.73    327.43 o
  19   7   3      181.69      404.77    233.87 o
  20   7   3     2830.31     3308.88    341.28 o
  21   7   3        0.39      201.77    338.63 o
  22   7   3      388.94     1002.22    261.91 o
  23   7   3       76.76      602.57    284.57 o
  24   7   3     1418.30     1469.07    336.07 o
  25   7   3        2.05     -221.08    402.65 o
  26   7   3       14.52      208.12    447.89 o
   0   8   3    55977.55    55826.58   1457.79 o
   1   8   3     1502.05     1417.85    150.91 o
   2   8   3     7634.41     6815.49    230.97 o
   3   8   3       15.41      240.75    147.27 o
   4   8   3      551.57      697.37    170.73 o
   5   8   3       47.70     -281.22    281.22 o
   6   8   3    12947.47    11389.01    418.70 o
   7   8   3     1403.88     1365.63    210.50 o
   8   8   3    33987.00    35458.05    996.23 o
   9   8   3      508.43      695.78    213.85 o
  10   8   3     2922.25     3614.53    269.85 o
  11   8   3       49.44      290.75    188.80 o
  12   8   3        0.72       99.21    260.76 o
  13   8   3       43.30      112.08    212.53 o
  15   8   3      547.89      196.04    399.65 o
  17   8   3       72.83     -104.94    396.57 o
  18   8   3      547.68      965.71    274.08 o
  19   8   3       48.32      190.74    378.67 o
  20   8   3      214.07      218.70    262.26 o
  21   8   3        6.86      248.06    382.72 o
  22   8   3     1507.17     2258.15    373.29 o
  23   8   3      141.16     -522.41    522.41 o
   0   9   3    26795.80    27491.41    851.07 o
   1   9   3      489.83      576.12    332.28 o
   2   9   3     6852.66     6787.93    651.51 o
   3   9   3       23.42     -239.60    239.60 o
   4   9   3       63.58      352.39    160.94 o
   5   9   3        4.16      159.88    256.88 o
   6   9   3     5840.45     6269.16    335.81 o
   7   9   3      536.65      332.10    208.65 o
   8   9   3    19848.43    18516.56    687.49 o
   9   9   3      224.42      285.19    200.00 o
  10   9   3     2744.22     3688.69    283.51 o
  11   9   3       95.13     -166.32    287.04 o
  12   9   3      189.80     -112.97    323.99 o
  13   9   3        0.24      120.73    344.36 o
  15   9   3      283.66      324.70    441.01 o
  16   9   3     7130.42     8991.43    565.18 o
  17   9   3       47.22     -406.71    442.25 o
  18   9   3      322.14     1097.64    293.92 o
  19   9   3       97.46      284.75    423.64 o
  20   9   3      193.34     -294.01    450.18 o
  21   9   3        0.37      571.00    309.00 o
  22   9   3      950.02     1232.30    380.08 o
  23   9   3       82.30     -420.73    547.36 o
   0  10   3     6381.22     6040.50    341.36 o
   1  10   3       25.04     -195.44    195.44 o
   2  10   3       53.55      -14.09    461.60 o
   3  10   3      476.39      474.79    189.86 o
   4  10   3     7096.62     6843.33    393.31 o
   5  10   3      265.41      -91.45    307.77 o
   6  10   3        7.26       94.45    298.86 o
   7  10   3       59.60     -311.12    311.12 o
   8  10   3     3763.18     2908.96    272.23 o
   9  10   3        4.03       98.68    261.03 o
  10  10   3       32.13     -283.34    283.34 o
  11  10   3      395.77      344.45    223.37 o
  12  10   3     3718.02     4311.28    365.26 o
  13  10   3       59.36      -37.30    379.46 o
  14  10   3       94.68     -179.10    394.54 o
  15  10   3       79.25     -338.72    399.74 o
  16  10   3      972.86      846.31    318.35 o
  17  10   3        1.20     -319.94    402.56 o
  18  10   3       56.57      356.09    463.50 o
  19  10   3      123.77      442.07    304.50 o
  20  10   3      913.13     1601.70    376.37 o
  21  10   3        6.60     -494.01    494.01 o
  22  10   3       83.95     -288.01    502.13 o
   0  11   3      339.88      648.25    210.50 o
   1  11   3        0.02      -43.54    244.27 o
   2  11   3     3501.04     3790.97    240.70 o
   3  11   3      454.43      436.78    239.95 o
   4  11   3    11863.61    10960.96    630.08 o
   5  11   3      305.30      273.37    255.65 o
   6  11   3     2669.18     3057.20    318.44 o
   7  11   3        8.04      -42.06    229.02 o
   8  11   3      194.69      142.95    284.93 o
   9  11   3        4.28       72.93    185.81 o
  10  11   3     2080.50     1322.42    248.59 o
  11  11   3      261.82      348.86    227.34 o
  12  11   3     5049.98     5228.22    465.18 o
  13  11   3       79.06      523.11    260.50 o
  14  11   3      904.98     1025.24    315.44 o
  15  11   3       13.02      109.17    430.78 o
  16  11   3      137.68      373.64    453.18 o
  17  11   3        0.08        0.00    452.21 o
  18  11   3      714.94      356.09    537.31 o
  19  11   3      100.49     -158.12    556.01 o
  20  11   3     1472.19     1568.19    460.06 o
   0  12   3      259.20     -331.13    331.13 o
   1  12   3       41.01      104.42    226.80 o
   2  12   3      980.50     1077.10    188.51 o
   3  12   3      131.82     -113.94    340.84 o
   4  12   3     6487.82     6840.16    521.44 o
   5  12   3       83.43        0.00    347.89 o
   6  12   3      582.84     1052.31    243.04 o
   7  12   3       39.59     -283.34    350.89 o
   8  12   3      210.31      232.10    312.88 o
   9  12   3       18.38      -14.90    266.85 o
  10  12   3      600.72      482.28    197.27 o
  11  12   3      105.66       68.87    256.79 o
  13  12   3       23.07     -312.97    320.82 o
  14  12   3       31.11      -36.86    333.96 o
  15  12   3       36.65      287.31    360.85 o
  16  12   3       98.13       22.31    409.09 o
  17  12   3        0.00     -190.30    453.45 o
   0  13   3     2496.43     2956.49    340.66 o
   1  13   3      112.70       85.51    267.24 o
   2  13   3      139.78      167.98    217.67 o
   3  13   3        8.59      149.03    323.46 o
   4  13   3      450.51      169.76    365.09 o
   5  13   3        4.73       76.90    360.59 o
   6  13   3      312.32       94.80    352.65 o
   7  13   3      104.75       18.52    367.03 o
   8  13   3     2025.30     2088.66    321.43 o
   9  13   3       46.34     -175.31    299.48 o
  10  13   3        4.53        0.00    227.43 o
  11  13   3       14.83      -58.82    210.41 o
  12  13   3      298.53     -190.48    218.96 o
  13  13   3        0.03     -157.15    228.13 o
  14  13   3      204.77      148.94    262.70 o
   0  14   3     3375.54     4043.02    459.00 o
   1  14   3       78.98      273.88    316.14 o
   2  14   3      424.73      603.93    220.63 o
   3  14   3        4.61      -64.73    431.49 o
   4  14   3        8.19      261.82    389.87 o
   5  14   3        0.02      109.61    411.38 o
   6  14   3      739.72     1229.03    330.16 o
   7  14   3       70.49      384.75    294.89 o
   8  14   3     2391.37     1926.67    365.62 o
   9  14   3       33.26     -292.60    303.71 o
  10  14   3      158.80      335.10    164.64 o
   0  15   3      675.95      451.77    345.51 o
   1  15   3       11.70      -76.08    310.48 o
   2  15   3      108.23       83.16    446.22 o
   3  15   3       12.20      598.69    318.00 o
   3   0   4    52697.66    45745.89    631.85 o
   4   0   4    18457.43    14297.70    282.63 o
   5   0   4    36068.88    35741.74    509.89 o
   6   0   4      364.03      383.87     88.63 o
   7   0   4     4955.49     4625.48    154.06 o
   9   0   4     3813.50     3335.86    144.62 o
  10   0   4    10576.64    11471.46    270.02 o
  11   0   4    49862.11    48147.87    789.78 o
  12   0   4    18909.80    18571.41    389.69 o
  13   0   4    18601.21    18218.94    401.33 o
  14   0   4      144.05      330.69    113.05 o
  15   0   4       65.85        0.00    189.69 o
  16   0   4     1890.45     1632.39    170.02 o
  17   0   4      873.30     1016.16    166.41 o
  18   0   4     3685.03     4344.79    245.95 o
  19   0   4    10414.71     9309.16    356.00 o
  20   0   4     6178.49     6436.89    313.06 o
  21   0   4     4725.42     4058.63    269.32 o
  22   0   4       76.98      104.41    246.39 o
  23   0   4      200.45      209.79    247.98 o
  24   0   4      570.64      282.19    306.53 o
  25   0   4        1.27       46.30    313.94 o
  26   0   4      794.26     1241.65    268.35 o
  27   0   4     1201.49      679.38    296.92 o
  28   0   4      879.87     1625.51    287.31 o
  29   0   4      687.19      195.77    411.29 o
   1   1   4      320.90      657.98    194.03 o
   2   1   4     2454.37     2166.47     58.43 o
   3   1   4    37473.28    32984.00    339.24 o
   4   1   4    18085.00    16598.66    410.81 o
   5   1   4    20638.61    20615.90    448.99 o
   6   1   4       57.79      137.27     64.73 o
   7   1   4      794.40     1023.50     75.11 o
   8   1   4     4746.59     5386.72    227.03 o
   9   1   4      380.81      132.74     77.33 o
  10   1   4     3731.92     3308.60    159.84 o
  11   1   4    22487.33    23970.30    496.17 o
  12   1   4    13391.20    13958.99    230.78 o
  13   1   4     7112.54     7168.11    237.66 o
  14   1   4      204.13      221.32     79.46 o
  15   1   4      833.12     1081.88     97.24 o
  16   1   4     2958.19     3019.09    131.94 o
  17   1   4      148.68      -79.30    143.91 o
  18   1   4     1388.16     1608.03    358.38 o
  19   1   4     6299.08     6086.77    320.11 o
  20   1   4     4856.08     4874.76    198.91 o
  21   1   4     1926.82     1883.29    152.70 o
  22   1   4      244.37      348.19    146.04 o
  23   1   4      671.89      647.80    144.49 o
  24   1   4      802.26      355.84    157.49 o
  25   1   4       85.61      296.36    173.09 o
  26   1   4      352.14      189.91    232.47 o
  27   1   4      930.66     1076.52    316.36 o
  28   1   4      904.06      436.73    237.50 o
   0   2   4    61748.16    53849.90    569.23 o
   1   2   4    60674.44    56251.85    895.02 o
   3   2   4      768.71      462.96    122.53 o
   4   2   4     3652.07     4027.45    118.35 o
   5   2   4     2314.26     1784.60     89.90 o
   7   2   4    34255.52    32959.88    617.82 o
   8   2   4    34299.30    34664.14    534.80 o
   9   2   4    35035.84    33561.70   1795.71 o
  10   2   4     1095.70     1030.19    149.21 o
  11   2   4       75.09      352.91    278.31 o
  13   2   4      386.37      391.17    175.49 o
  14   2   4     5028.94     5527.22    190.96 o
  15   2   4    12574.23    12161.27    241.89 o
  16   2   4     8716.04     8531.01    437.53 o
  17   2   4     7027.23     6179.51    191.23 o
  18   2   4       21.36       53.57    143.42 o
  19   2   4       32.88     -107.58    152.97 o
  20   2   4      717.76      494.69    121.56 o
  21   2   4        0.97      -26.39    178.82 o
  22   2   4     1591.57     1853.53    217.24 o
  23   2   4     3145.73     2584.68    398.16 o
  24   2   4     1824.11     2226.23    187.48 o
  25   2   4      757.80      717.08    167.96 o
  26   2   4       56.56      221.98    180.73 o
  27   2   4      104.51      257.21    211.42 o
  28   2   4      119.52      -34.77    272.54 o
   0   3   4    78012.04    67394.95   1016.42 o
   1   3   4   128268.45   122170.92   3130.48 o
   2   3   4    11232.47     9107.21    158.99 o
   3   3   4    19224.50    17558.61    358.12 o
   5   3   4     7580.98     6830.37    198.24 o
   7   3   4    72989.77    75203.47   1304.96 o
   8   3   4    43603.71    45315.28    828.15 o
   9   3   4    67985.10    73399.91   1394.47 o
  10   3   4     5053.32     4581.48    183.34 o
  11   3   4     5159.78     5321.00    198.50 o
  12   3   4      290.06      219.67    123.72 o
  13   3   4     3589.59     3437.89    185.19 o
  14   3   4     3368.54     3813.21    212.53 o
  15   3   4    19688.04    19267.89    539.60 o
  16   3   4    11528.66    12334.70    413.06 o
  17   3   4    10487.07    10386.34    377.26 o
  18   3   4      454.09      561.39    167.02 o
  19   3   4      498.60      552.04    173.55 o
  20   3   4      192.42     -262.53    262.53 o
  21   3   4      713.76      814.56    206.97 o
  22   3   4     1867.68     2100.39    272.58 o
  23   3   4     3418.84     3431.10    322.58 o
  24   3   4     1965.22     2612.92    319.94 o
  25   3   4     1102.26      942.70    264.47 o
  26   3   4        1.44     -350.45    352.56 o
  27   3   4        3.36     -333.43    369.76 o
  28   3   4       57.90     -125.05    401.68 o
   0   4   4    29557.68    27576.07    543.66 o
   1   4   4    29251.21    32466.28    427.48 o
   2   4   4      121.58       67.64     65.39 o
   3   4   4     3075.83     3310.38    174.96 o
   4   4   4    15799.29    15664.04    360.41 o
   5   4   4      839.69      755.92    107.94 o
   6   4   4      198.51      236.78    101.59 o
   7   4   4    10912.58    12322.89    328.31 o
   8   4   4    14751.13    16251.17    423.82 o
   9   4   4    14721.03    16356.29    442.69 o
  10   4   4       47.63       -6.61    133.86 o
  11   4   4      495.00      474.79    113.76 o
  12   4   4     6576.83     6859.03    269.93 o
  13   4   4      418.57      398.07    129.90 o
  14   4   4      892.59      804.42    141.80 o
  15   4   4     2923.76     2838.50    204.15 o
  16   4   4     2986.60     3072.45    219.32 o
  17   4   4     3128.58     2871.04    215.44 o
  18   4   4       65.81      124.43    226.19 o
  19   4   4      365.57      567.03    168.52 o
  20   4   4     1214.77      957.42    220.90 o
  21   4   4      160.71      225.31    201.41 o
  22   4   4      558.74       30.16    322.58 o
  23   4   4     1451.12     1432.12    261.82 o
  24   4   4      704.24      600.10    264.20 o
  25   4   4      220.30      182.37    339.78 o
  26   4   4      162.34      330.87    371.88 o
  27   4   4      266.52     -227.34    408.91 o
   0   5   4     1369.86     1762.38    115.08 o
   1   5   4     3481.42     3144.86    103.26 o
   2   5   4     6973.41     6288.19    459.31 o
   3   5   4    41554.07    41741.76    812.80 o
   4   5   4    29646.85    29693.92    707.16 o
   5   5   4    39514.23    41788.05   1074.62 o
   6   5   4     4208.41     3513.38    170.02 o
   7   5   4     1636.70     1541.91    122.58 o
   9   5   4     1270.05     1616.96    138.54 o
  10   5   4     4839.96     4891.01    236.51 o
  11   5   4    21359.88    21649.60    790.58 o
  12   5   4    13475.41    14364.10    570.12 o
  13   5   4    12412.33    12963.11    540.31 o
  14   5   4      739.37      888.29    150.71 o
  15   5   4       34.66      123.02    135.98 o
  16   5   4      560.30      832.64    156.18 o
  17   5   4      318.44      482.81    165.79 o
  18   5   4     1875.20     2689.82    256.18 o
  19   5   4     5284.13     5986.00    407.41 o
  20   5   4     4000.88     4493.56    368.35 o
  21   5   4     1860.82     2224.03    274.61 o
  22   5   4        1.19       80.78    302.92 o
  23   5   4       36.23      408.47    227.87 o
  24   5   4      142.95      185.45    354.15 o
  25   5   4       16.57     -329.90    375.32 o
  26   5   4      545.45     -288.89    478.84 o
  27   5   4      723.25      196.92    500.63 o
   0   6   4     4319.74     4221.06    199.03 o
   1   6   4     2565.51     2200.93     94.13 o
   3   6   4    25258.29    25598.96    641.81 o
   4   6   4    11231.24    10351.60    400.45 o
   5   6   4    16651.36    15689.70    591.46 o
   6   6   4      115.17       74.16    125.49 o
   7   6   4      788.37      751.25    112.35 o
   8   6   4     2845.98     2915.93    187.39 o
   9   6   4      980.00     1139.09    143.39 o
  10   6   4     2501.73     2351.37    192.95 o
  11   6   4    16856.14    16483.10    721.71 o
  12   6   4     8239.20     8745.04    442.42 o
  13   6   4     6931.79     7061.06    385.90 o
  14   6   4      107.95       51.41    142.51 o
  15   6   4       22.39       11.20    224.25 o
  16   6   4     1132.32     1130.09    196.30 o
  17   6   4      106.62      307.15    194.71 o
  18   6   4     1253.10     1371.98    247.71 o
  19   6   4     3963.74     4141.17    366.67 o
  20   6   4     2576.30     3726.88    359.53 o
  21   6   4     2004.03     2788.23    318.35 o
  22   6   4       65.11      500.54    227.69 o
  23   6   4      178.61      235.54    268.61 o
  24   6   4      328.54      120.11    385.81 o
  25   6   4        8.68      187.13    386.78 o
  26   6   4      339.59       22.05    464.38 o
   0   7   4     8980.39     8844.87    364.73 o
   1   7   4     4336.92     3814.68    366.41 o
   2   7   4      825.70      754.54     87.36 o
   3   7   4     1195.55     1647.56    175.14 o
   4   7   4     1321.30     1316.87    176.37 o
   5   7   4       83.29      367.56    129.46 o
   6   7   4     2425.30     2920.33    193.13 o
   7   7   4     5680.93     6756.56    299.74 o
   9   7   4     1832.98     2022.44    194.89 o
  10   7   4        0.09      -51.15    211.64 o
  11   7   4     1643.80     1924.99    209.00 o
  12   7   4     1483.19     1565.02    194.36 o
  13   7   4      147.20      129.46    232.28 o
  14   7   4     1694.50     2321.29    239.69 o
  15   7   4     2864.97     3520.08    298.33 o
  16   7   4     3569.92     4145.05    359.35 o
  17   7   4     1312.70     1168.72    251.94 o
  18   7   4       30.89     -313.41    313.41 o
  19   7   4     1050.43     1202.93    256.00 o
  20   7   4      938.48     1308.84    270.46 o
  21   7   4      147.38       36.86    320.46 o
  22   7   4      552.91     -233.51    412.79 o
  23   7   4      946.00      682.38    320.91 o
  24   7   4      878.86      782.99    341.19 o
  25   7   4      280.11     -100.71    324.87 o
   0   8   4    14888.09    14633.51    584.58 o
   1   8   4    14194.26    13888.13    645.69 o
   2   8   4     1060.83      916.94    120.20 o
   3   8   4     1385.56     1284.59    194.62 o
   4   8   4      143.71      103.09    268.35 o
   5   8   4     1724.22     1338.30    215.61 o
   6   8   4     2796.71     2135.05    218.26 o
   7   8   4    11967.77    13663.74    516.85 o
  10   8   4      219.92      282.37    292.25 o
  11   8   4       28.37     -278.14    278.14 o
  12   8   4      400.17      137.39    220.73 o
  13   8   4      422.71      315.44    236.07 o
  14   8   4     2172.13     3094.59    343.39 o
  16   8   4     3976.38     5328.31    454.24 o
  17   8   4     2282.97     3356.76    357.06 o
  18   8   4        3.13      -73.02    357.15 o
  19   8   4        6.00      230.87    388.28 o
  20   8   4      237.24     -160.76    413.76 o
  21   8   4        7.38      188.36    386.07 o
  22   8   4      674.79     1211.13    353.27 o
  23   8   4     1307.45     1592.36    383.25 o
  24   8   4      951.15     1511.58    396.92 o
   0   9   4     5806.15     5603.80    341.10 o
   1   9   4     9446.35    10316.52    521.70 o
   2   9   4      251.36       80.67    154.73 o
   3   9   4       54.78     -141.36    259.44 o
   4   9   4     1940.13     2253.13    232.72 o
   5   9   4      101.77       75.40    293.13 o
   6   9   4      400.77      -13.40    286.60 o
   7   9   4     7190.06     6944.83    375.84 o
   8   9   4     4475.76     4662.34    325.14 o
   9   9   4     4974.72     6354.00    383.78 o
  10   9   4       11.59      206.44    313.94 o
  11   9   4        2.79     -342.16    342.16 o
  12   9   4      994.69     1613.17    300.98 o
  13   9   4       51.79      650.54    268.17 o
  14   9   4      424.77      135.72    424.61 o
  15   9   4     2318.59     3412.14    407.94 o
  16   9   4     1703.22     2585.23    381.05 o
  17   9   4     1461.99     1844.57    339.60 o
  18   9   4        9.21     -411.74    411.74 o
  19   9   4       35.25     -449.39    449.39 o
  20   9   4      342.14      139.77    466.50 o
  21   9   4        0.23     -358.91    460.41 o
  22   9   4      273.23     -442.25    514.91 o
  23   9   4      619.92       50.97    543.75 o
   0  10   4     1964.14     2341.58    252.47 o
   1  10   4     1011.03     1339.05    256.62 o
   2  10   4      353.98      764.31    145.16 o
   3  10   4     2210.20     1924.37    239.86 o
   4  10   4     4967.42     4168.77    335.54 o
   5  10   4     1745.47     1976.76    252.30 o
   6  10   4      143.38      220.99    300.09 o
   7  10   4      360.74      464.56    192.51 o
   8  10   4     1056.48      553.63    205.91 o
   9  10   4      767.15      553.71    207.50 o
  10  10   4      205.06      384.13    217.82 o
  11  10   4      976.05     1514.49    297.98 o
  12  10   4     2380.89     2502.60    384.31 o
  13  10   4      751.23      946.31    333.07 o
  14  10   4        0.36     -436.69    436.69 o
  15  10   4      202.56      329.02    432.19 o
  16  10   4      295.62      487.31    323.02 o
  17  10   4      153.30       74.08    462.62 o
  18  10   4      137.62      355.30    454.24 o
  19  10   4      336.34      -26.37    525.32 o
  20  10   4      551.99     1142.61    368.79 o
  21  10   4      122.42      432.19    498.77 o
   0  11   4      781.95      897.55    259.70 o
   1  11   4       51.44       84.91    200.88 o
   2  11   4      524.21      911.87    472.45 o
   3  11   4     4179.27     3512.94    350.89 o
   4  11   4     3841.49     3827.32    377.52 o
   5  11   4     4551.75     4955.82    410.94 o
   6  11   4      409.18      184.39    359.62 o
   7  11   4       32.21     -307.85    307.85 o
   8  11   4      551.46       14.73    309.35 o
   9  11   4       10.32      142.15    261.73 o
  10  11   4      429.32      731.32    233.60 o
  11  11   4     2165.77     2491.93    341.63 o
  12  11   4     1734.28     2566.62    371.17 o
  14  11   4       87.85      167.29    468.26 o
  15  11   4        0.06     -433.69    477.26 o
  16  11   4      182.30      254.77    376.73 o
  17  11   4       11.26     -582.90    582.90 o
  18  11   4      240.26      197.62    576.02 o
  19  11   4      555.14      550.36    599.48 o
   0  12   4     1258.74     1545.27    285.01 o
   1  12   4       46.88      -18.50    260.30 o
   2  12   4        2.31     -257.20    257.20 o
   3  12   4     1689.70     2314.06    305.65 o
   4  12   4     1190.68      933.35    270.82 o
   5  12   4     1048.54     1130.62    279.90 o
   6  12   4       14.89       70.37    312.62 o
   7  12   4       30.19      449.66    216.49 o
   8  12   4      796.12      502.39    213.32 o
   9  12   4       34.76      203.27    250.27 o
  10  12   4       17.88     -276.37    276.37 o
  11  12   4      937.59      823.47    232.10 o
  12  12   4      764.69      566.94    255.12 o
  13  12   4      440.98      547.54    270.82 o
  14  12   4       59.29      475.32    280.60 o
  15  12   4       43.63      701.78    318.26 o
  16  12   4      252.50     -325.05    496.13 o
  17  12   4       28.83      435.99    370.55 o
   0  13   4     1510.81     2284.26    350.01 o
   1  13   4      827.73     1262.65    223.69 o
   2  13   4      163.55       65.86    291.81 o
   3  13   4        3.42        0.00    366.85 o
   4  13   4       99.82      270.82    356.71 o
   5  13   4        0.51        0.00    330.25 o
   6  13   4      309.96     -228.13    386.87 o
   7  13   4      923.03      888.82    282.10 o
   8  13   4     1214.51      846.66    261.64 o
   9  13   4      498.16      434.66    188.10 o
  10  13   4       13.67      124.34    203.97 o
  11  13   4       47.72      -22.84    212.79 o
  12  13   4       83.01      266.41    164.02 o
  13  13   4        1.99      -62.43    286.25 o
  14  13   4      208.61     -260.59    350.45 o
   0  14   4      924.56     1155.66    369.14 o
   1  14   4      857.65      806.87    260.22 o
   2  14   4       38.23      351.98    316.68 o
   3  14   4       23.38      104.23    319.94 o
   4  14   4       45.38      318.00    299.21 o
   5  14   4       74.11      179.81    442.16 o
   6  14   4      157.71      138.45    295.68 o
   7  14   4      839.55     1020.74    321.26 o
   8  14   4      701.50      287.22    252.12 o
   9  14   4      544.93       76.28    259.35 o
  10  14   4        2.27      108.47    210.85 o
   1   0   5    28273.84    25368.83    286.03 o
   5   0   5      934.03     1179.74    132.10 o
   7   0   5    29837.36    32178.62    539.60 o
   8   0   5      140.66       68.78    170.81 o
   9   0   5    15260.62    15708.75    343.39 o
  11   0   5    11809.91    12621.13    318.26 o
  13   0   5      365.52      191.54    122.14 o
  14   0   5      631.01      632.20    148.50 o
  15   0   5    16816.10    16833.37    439.60 o
  16   0   5       15.11      -70.99    232.37 o
  17   0   5     2691.56     2437.43    207.85 o
  18   0   5        7.12      331.93    170.02 o
  19   0   5     3675.58     3687.02    255.65 o
  20   0   5      450.79      135.98    261.47 o
  21   0   5      423.71      208.56    193.57 o
  22   0   5       48.46      164.82    263.14 o
  23   0   5     4216.20     3648.92    297.54 o
  24   0   5      118.13      152.38    318.00 o
  25   0   5      446.12      387.22    236.51 o
  26   0   5        0.19     -348.15    348.15 o
  27   0   5      872.45     1309.37    267.02 o
  28   0   5       13.14     -248.59    382.99 o
   0   1   5      694.44      654.62     89.73 o
   1   1   5    28486.59    26175.55    365.95 o
   3   1   5     8682.03    10654.37    368.70 o
   4   1   5     1027.72     1264.69    148.77 o
   6   1   5      533.36      711.04     87.10 o
   7   1   5    26479.58    26074.38    570.34 o
   8   1   5        1.12      -67.77    116.19 o
   9   1   5    11705.89    10237.71    268.70 o
  10   1   5        0.93      -35.26     91.95 o
  11   1   5     8368.14     7968.99    227.69 o
  12   1   5     1221.33     1367.01    103.39 o
  13   1   5      884.31     1027.29    100.00 o
  14   1   5       93.55      136.08    156.13 o
  15   1   5    11290.62    11261.92    244.09 o
  16   1   5       68.58     -167.17    167.17 o
  17   1   5     3829.82     3358.33    231.35 o
  18   1   5       10.91      -84.57    161.76 o
  19   1   5     4431.25     4770.94    189.72 o
  20   1   5      187.87      301.46    122.46 o
  21   1   5      333.79      110.81    182.28 o
  22   1   5       48.56        9.45    194.81 o
  23   1   5     3377.56     3118.45    197.54 o
  24   1   5       55.55       28.38    224.38 o
  25   1   5      471.00      346.55    179.73 o
  26   1   5       42.40      102.83    230.69 o
  27   1   5      952.34      645.37    432.50 o
  28   1   5       48.73     -191.57    506.05 o
   0   2   5     5697.51     6868.84    137.72 o
   1   2   5    16950.26    15978.85    275.38 o
   2   2   5     1742.43     2055.77     65.79 o
   3   2   5    29136.44    31190.98    357.47 o
   4   2   5       49.03      156.67    105.75 o
   5   2   5    15851.82    15934.26    335.10 o
   6   2   5      700.61      633.72     89.91 o
   7   2   5    10857.57    10107.78    195.15 o
   9   2   5     8408.16     8418.68    203.44 o
  10   2   5      906.64     1176.73     96.14 o
  11   2   5    16155.30    17279.57    474.08 o
  12   2   5       14.75      151.61    142.34 o
  13   2   5     4315.49     3954.70    154.85 o
  14   2   5      150.43      183.00    181.79 o
  15   2   5     6121.05     6612.42    219.32 o
  16   2   5      511.12      551.16    116.30 o
  17   2   5     1175.52      992.74    123.55 o
  18   2   5      174.92      175.73    153.58 o
  19   2   5     4400.09     3882.48    256.79 o
  20   2   5       72.60      211.62    364.65 o
  21   2   5      731.91      816.25    155.16 o
  22   2   5        0.90      -35.23    289.82 o
  23   2   5     2343.98     2542.43    300.18 o
  24   2   5       92.04      109.36    324.26 o
  25   2   5       90.01     -127.37    229.78 o
  26   2   5        8.21      235.22    262.84 o
  27   2   5      978.18      982.59    338.37 o
  28   2   5       40.06     -284.17    284.17 o
   1   3   5    10467.94    10390.49    228.36 o
   3   3   5    29347.48    25095.87    472.76 o
   4   3   5      734.60      874.71    160.32 o
   5   3   5    27205.81    27007.28    536.08 o
   6   3   5     1195.21     1440.77    143.74 o
   7   3   5     6260.95     7081.26    238.28 o
   9   3   5     5705.55     5788.02    215.88 o
  11   3   5    13644.01    13263.38    374.08 o
  12   3   5      198.23       90.83    221.87 o
  13   3   5     6581.25     6052.23    261.82 o
  14   3   5        2.49      -63.05    221.08 o
  15   3   5     3050.94     3135.51    212.70 o
  16   3   5      684.55     1052.66    160.94 o
  17   3   5      953.99     1017.65    171.26 o
  18   3   5      264.29      532.11    166.76 o
  19   3   5     3816.12     3523.17    266.32 o
  20   3   5       55.67      326.20    196.04 o
  21   3   5      675.86      927.88    223.28 o
  22   3   5       29.23      -14.37    306.35 o
  23   3   5     1477.03     1631.60    273.90 o
  24   3   5      123.94     -115.35    309.35 o
  25   3   5       80.32     -210.94    330.52 o
  26   3   5        3.01     -168.52    359.62 o
  27   3   5      855.43      208.82    293.22 o
  28   3   5       52.38      359.97    427.43 o
   1   4   5     9665.08     9658.39    661.03 o
   2   4   5      311.37      412.40     72.45 o
   3   4   5    31139.81    31196.42    595.16 o
   4   4   5      642.41      665.80    165.26 o
   5   4   5    18239.99    17535.24    432.28 o
   6   4   5       24.30        0.00    159.17 o
   7   4   5     4416.81     4851.32    208.91 o
   8   4   5      816.38     1251.43    135.98 o
   9   4   5     4994.94     4635.89    206.71 o
  10   4   5      284.19      170.99    176.46 o
  11   4   5    13786.87    14203.34    461.21 o
  12   4   5      643.93      667.30    139.51 o
  13   4   5     5265.64     5278.31    258.38 o
  14   4   5       23.41      164.20    173.20 o
  15   4   5     2473.89     2699.61    200.53 o
  16   4   5      115.79      133.25    190.30 o
  17   4   5      754.03      607.51    168.87 o
  18   4   5       28.48      -69.31    222.31 o
  19   4   5     3881.60     4070.97    298.86 o
  20   4   5      111.53     -285.45    285.45 o
  21   4   5      743.19      739.78    215.97 o
  22   4   5        2.66     -288.98    311.73 o
  23   4   5     1418.42     1807.70    256.71 o
  24   4   5       25.72     -372.67    372.67 o
  25   4   5       16.73      147.62    323.99 o
  26   4   5       19.49      226.11    268.70 o
  27   4   5      911.95      721.44    302.47 o
   0   5   5      133.43      291.28    110.32 o
   1   5   5    12864.13    11798.14    496.08 o
   2   5   5     1413.55     1391.03     95.90 o
   3   5   5     7003.17     6191.29    246.65 o
   4   5   5     2212.01     2381.79    191.98 o
   5   5   5     5636.71     5664.74    240.66 o
   6   5   5     1058.08     1164.66    136.25 o
   7   5   5    11338.07    12037.25    397.45 o
   8   5   5      112.27       79.28    187.30 o
   9   5   5     6489.59     5968.71    273.99 o
  10   5   5      300.89      231.40    127.78 o
  11   5   5     6050.30     6522.43    316.14 o
  12   5   5      672.70      569.85    138.36 o
  13   5   5     1791.75     1827.63    174.43 o
  14   5   5      503.09      507.77    142.33 o
  15   5   5     5090.72     5126.46    324.79 o
  16   5   5        6.25       74.69    163.32 o
  17   5   5     1365.58     1389.18    202.91 o
  18   5   5        1.29      157.67    275.49 o
  19   5   5     2690.98     2784.18    292.25 o
  20   5   5      191.39      154.68    289.69 o
  21   5   5      331.03      346.66    216.23 o
  22   5   5       81.57        0.00    318.79 o
  23   5   5     1497.34     1308.14    282.99 o
  24   5   5       81.97      -64.38    257.50 o
  25   5   5      135.00       97.62    367.56 o
  26   5   5        8.00      301.86    288.01 o
   0   6   5       12.32       47.80    183.69 o
   1   6   5    14982.54    14602.32    477.30 o
   2   6   5      765.43     1066.30     98.27 o
   3   6   5     2251.05     2145.45    176.02 o
   5   6   5      223.23      286.51    133.07 o
   6   6   5      473.75      544.10    134.13 o
   7   6   5    14119.27    14146.64    578.32 o
   8   6   5        6.90      150.62    169.23 o
   9   6   5     7815.04     6839.45    373.82 o
  10   6   5      181.68      276.99    129.19 o
  11   6   5     3498.68     3155.52    241.89 o
  12   6   5      704.68      795.69    150.18 o
  13   6   5      114.00     -201.15    201.15 o
  14   6   5      148.22     -211.82    211.82 o
  15   6   5     7634.03     7790.71    536.25 o
  16   6   5       30.97       80.69    180.78 o
  17   6   5     1771.94     1899.33    242.16 o
  18   6   5        0.86      158.03    267.91 o
  19   6   5     1527.35     1640.06    263.50 o
  20   6   5      181.58      121.87    304.59 o
  21   6   5      170.28      474.08    227.43 o
  22   6   5        9.17     -359.97    359.97 o
  23   6   5     2248.34     1578.78    344.72 o
  24   6   5       39.05     -157.59    430.17 o
  25   6   5      259.40     -271.61    455.30 o
  26   6   5        2.94      354.68    409.71 o
   0   7   5       83.00      215.00     99.65 o
   1   7   5     9978.90     9232.22    427.21 o
   2   7   5      176.31      245.70     74.09 o
   3   7   5     1232.24     1060.95    157.67 o
   4   7   5       25.22      144.01    184.48 o
   5   7   5      179.89      193.30    108.64 o
   6   7   5       32.54      -27.60    146.74 o
   7   7   5    11173.30    10249.48    592.87 o
   8   7   5      248.93      189.77    131.84 o
   9   7   5     4991.95     4734.21    327.96 o
  10   7   5      115.64     -113.14    171.78 o
  11   7   5     2104.31     2020.14    202.21 o
  12   7   5      138.00      285.10    146.65 o
  13   7   5       63.03       64.29    206.97 o
  14   7   5       19.59     -149.74    232.63 o
  15   7   5     5836.04     5751.60    482.90 o
  16   7   5      110.92        0.00    279.55 o
  17   7   5     2049.50     2276.14    295.77 o
  18   7   5       41.50       14.99    299.92 o
  19   7   5     1524.20     1705.23    269.93 o
  20   7   5       28.55       17.11    327.25 o
  21   7   5       37.17     -163.32    357.59 o
  22   7   5        6.01      -57.76    390.48 o
  23   7   5     1801.42     1368.81    364.20 o
  24   7   5       33.60       21.43    406.09 o
  25   7   5      334.76      293.04    421.97 o
   0   8   5     2079.37     1629.57    161.82 o
   2   8   5      304.76      226.68    156.31 o
   3   8   5     4546.59     4875.48    319.49 o
   4   8   5      173.60       98.94    307.94 o
   6   8   5      366.95      360.85    192.77 o
   7   8   5     3378.11     3524.23    276.28 o
   8   8   5      946.73     1233.27    203.97 o
   9   8   5     1887.06     2130.20    235.98 o
  10   8   5      194.00     -255.56    255.56 o
  11   8   5     4210.46     5023.55    391.28 o
  12   8   5       36.97     -131.40    311.73 o
  13   8   5      835.50      925.68    251.15 o
  14   8   5       19.30      291.36    219.05 o
  15   8   5     2739.63     2843.88    354.77 o
  16   8   5      247.55       48.77    326.28 o
  17   8   5      350.02       17.02    356.97 o
  18   8   5       82.61      283.25    327.34 o
  19   8   5     1347.02     1366.07    320.46 o
  20   8   5       20.42     -236.60    423.91 o
  21   8   5      243.49      289.25    434.22 o
  22   8   5        1.31      411.47    439.60 o
  23   8   5      992.42     1417.04    362.62 o
   0   9   5      394.98       58.38    222.14 o
   1   9   5      716.22      470.39    199.17 o
   2   9   5      228.15       59.57    122.18 o
   3   9   5     7080.59     7877.21    432.02 o
   4   9   5        0.49     -127.07    277.34 o
   5   9   5     5675.34     5623.12    356.53 o
   6   9   5       49.23      230.43    173.99 o
   7   9   5      852.43      971.45    239.51 o
   8   9   5      280.19      307.41    236.51 o
   9   9   5      310.30      346.04    251.24 o
  10   9   5      165.50      274.17    350.71 o
  12   9   5       25.92      125.84    418.70 o
  13   9   5     1834.61     2266.53    363.15 o
  14   9   5        0.33      191.10    367.47 o
  15   9   5      516.34      395.33    291.01 o
  16   9   5       92.11     -385.02    385.02 o
  17   9   5      143.46      -41.62    418.61 o
  18   9   5       14.79      236.51    404.68 o
  19   9   5     1576.60     2113.27    404.33 o
  20   9   5       26.46     -463.06    504.24 o
  21   9   5      286.81      657.07    347.54 o
  22   9   5        4.50      -86.33    338.19 o
   0  10   5       12.79      -26.90    273.73 o
   1  10   5     1060.63     1041.59    150.71 o
   2  10   5       23.40       -7.44    142.18 o
   3  10   5     4685.05     5343.66    387.13 o
   4  10   5      296.92       96.65    281.66 o
   5  10   5     3330.30     3437.98    320.99 o
   6  10   5       60.70      179.10    195.24 o
   7  10   5      622.32      242.69    298.24 o
   8  10   5       14.78     -264.20    312.00 o
   9  10   5      730.47      692.08    278.75 o
  10  10   5        0.99      603.54    277.34 o
  12  10   5      157.70      650.19    328.49 o
  14  10   5       10.50      339.78    434.13 o
  15  10   5      492.50      248.59    347.01 o
  16  10   5        2.80        0.00    458.12 o
  17  10   5       98.10       25.84    472.94 o
  18  10   5        3.60     -130.51    495.86 o
  19  10   5      822.26     1521.02    401.77 o
  20  10   5       38.74     -108.73    516.76 o
   0  11   5        1.04      320.55    348.95 o
   1  11   5     2209.11     2640.76    228.98 o
   2  11   5      165.85     -133.67    392.78 o
   3  11   5      846.52      907.07    284.13 o
   4  11   5      244.63       85.10    228.84 o
   5  11   5      861.67      843.75    258.21 o
   6  11   5      129.89      142.24    229.37 o
   7  11   5     1969.75     1887.16    268.79 o
   8  11   5        0.28      117.64    211.82 o
   9  11   5     1213.82      909.72    269.93 o
  10  11   5       32.18       39.15    402.56 o
  11  11   5      648.51     1156.99    364.12 o
  12  11   5       67.37      150.18    475.49 o
  13  11   5      260.97      376.20    563.41 o
  14  11   5       73.23      422.94    519.23 o
  15  11   5      851.64      955.31    452.48 o
  16  11   5       16.84      474.96    616.24 o
  17  11   5      283.61      179.46    651.60 o
  18  11   5        0.14     -603.01    603.01 o
   0  12   5        0.94      149.83    273.02 o
   1  12   5     2203.10     2564.87    292.20 o
   2  12   5        0.43      224.88    213.70 o
   3  12   5      244.61      282.37    257.06 o
   4  12   5       81.51      389.87    227.69 o
   5  12   5       37.27       87.66    312.26 o
   6  12   5        7.33     -176.37    338.10 o
   7  12   5     1771.61     1414.66    269.32 o
   8  12   5        7.62       70.28    271.43 o
   9  12   5     1282.53      921.97    224.70 o
  10  12   5        2.26     -126.10    301.50 o
  11  12   5      292.97     -407.24    407.24 o
  12  12   5       76.29      197.45    314.11 o
  13  12   5       18.31     -515.71    515.71 o
  14  12   5        0.20      349.74    548.86 o
  15  12   5      940.99      586.69    656.36 o
  16  12   5        8.15     -592.25    592.25 o
   0  13   5       87.74     -342.16    445.86 o
   1  13   5      879.23      982.98    240.31 o
   2  13   5       21.31      -24.59    308.91 o
   3  13   5      150.24     -418.61    432.28 o
   4  13   5        0.20     -247.27    385.37 o
   5  13   5       77.19       60.14    377.52 o
   6  13   5       14.54     -133.78    343.66 o
   7  13   5     1100.18     1140.06    290.83 o
   8  13   5       62.57     -200.27    274.34 o
   9  13   5      472.93      279.63    166.32 o
  10  13   5       11.63     -222.84    222.84 o
  11  13   5      255.18      -96.92    277.69 o
  12  13   5        0.40      283.43    223.64 o
  13  13   5       23.05     -109.53    279.55 o
   0  14   5      101.38       51.24    460.24 o
   1  14   5      213.17      670.60    245.99 o
   2  14   5       14.99      360.54    465.71 o
   3  14   5      401.28       76.10    534.22 o
   4  14   5        6.15      292.16    346.57 o
   5  14   5      174.97      446.83    456.89 o
   6  14   5       10.58        0.00    455.30 o
   7  14   5      288.25       19.67    390.57 o
   8  14   5       60.55     -244.18    290.39 o
   0   0   6   153310.19   152452.30   2134.25 o
   1   0   6    17099.95    19357.27    482.37 o
   3   0   6      208.89      364.73    130.78 o
   4   0   6     4917.53     5111.73    205.82 o
   6   0   6    31947.58    31384.69    568.88 o
   7   0   6    13142.24    14509.79    365.70 o
   8   0   6    78586.33    68420.90   1146.14 o
   9   0   6     4819.27     5940.05    252.83 o
  10   0   6    13109.87    12474.83    342.69 o
  11   0   6      275.08      150.09    141.27 o
  12   0   6      881.64      555.57    139.69 o
  13   0   6      446.56      555.65    155.38 o
  14   0   6    13358.44    11634.95    371.88 o
  15   0   6     4390.48     5251.06    278.93 o
  16   0   6    22668.81    21259.73    582.64 o
  17   0   6      675.21     -310.06    310.06 o
  18   0   6     2452.92     2574.39    228.40 o
  19   0   6      344.94      101.94    261.56 o
  20   0   6        4.35      -53.35    261.91 o
  21   0   6       43.12      223.55    252.65 o
  22   0   6     3175.91     3087.27    283.96 o
  23   0   6     1040.63     1395.70    270.82 o
  24   0   6     4523.68     4820.19    334.66 o
  25   0   6       21.54      -16.84    345.86 o
  26   0   6       50.80      267.64    328.14 o
  27   0   6      166.72     -281.93    357.85 o
  28   0   6       13.74      198.42    349.39 o
   0   1   6    36616.02    32854.80    537.49 o
   1   1   6     2968.65     2390.89     75.98 o
   2   1   6     8652.85     9236.02    194.49 o
   3   1   6      201.87      163.80    107.80 o
   5   1   6      453.83      578.58    104.70 o
   6   1   6     6033.42     6601.56    171.84 o
   7   1   6     3337.43     4080.90    287.97 o
   8   1   6    29422.16    29027.72    677.83 o
   9   1   6     2095.03     2041.46    131.06 o
  10   1   6     3068.82     2377.72    129.00 o
  11   1   6     1062.00     1347.94    115.04 o
  12   1   6     1934.69     1680.75    121.82 o
  13   1   6       50.00      -50.50    141.13 o
  14   1   6     3347.92     3385.59    153.86 o
  15   1   6     1938.01     2257.55    156.07 o
  16   1   6    10024.01     9711.06    465.22 o
  17   1   6      369.16      291.12    162.04 o
  18   1   6      331.13        7.30    185.18 o
  19   1   6      770.98      821.55    129.72 o
  20   1   6     1031.18      889.35    141.15 o
  21   1   6        0.22      119.68    193.85 o
  22   1   6      945.08      813.75    164.84 o
  23   1   6      576.53      184.89    195.37 o
  24   1   6     2134.49     1649.00    187.20 o
  25   1   6       12.75     -298.81    298.81 o
  26   1   6        8.56       39.37    245.29 o
  27   1   6      183.84      125.59    255.82 o
   1   2   6      221.04      297.13     55.08 o
   2   2   6    16320.90    14508.79    168.45 o
   3   2   6    10434.46    11217.36    217.16 o
   4   2   6    54313.22    48512.92    544.54 o
   5   2   6     5369.67     6153.56    178.61 o
   6   2   6     7978.23     6831.79    218.52 o
   7   2   6      454.51      656.64    100.66 o
   8   2   6      684.94      900.02    107.48 o
   9   2   6        4.86     -129.59    129.59 o
  10   2   6     8237.50     6689.28    233.65 o
  11   2   6     5704.49     6397.61    187.40 o
  12   2   6    26750.17    24478.93    398.35 o
  13   2   6      922.26      996.62    134.66 o
  14   2   6      911.23     1155.11    129.41 o
  15   2   6      648.86      229.54    269.76 o
  16   2   6      338.49      353.99    116.31 o
  17   2   6       44.06      112.84    113.10 o
  18   2   6     2292.69     1914.22    182.28 o
  19   2   6     1380.05     1163.13    828.59 o
  20   2   6     6528.83     6210.60    243.78 o
  21   2   6       27.48      369.96    170.94 o
  22   2   6       38.70        9.04    169.50 o
  23   2   6      301.73      257.48    198.77 o
  24   2   6      310.02       67.84    222.77 o
  25   2   6       22.18     -240.11    240.11 o
  26   2   6      556.92      452.69    189.65 o
  27   2   6      250.97      379.42    226.85 o
   1   3   6      558.14      698.03     83.47 o
   2   3   6    42166.46    40139.20   1695.66 o
   3   3   6    10803.75     9676.28    299.74 o
   4   3   6    78251.00    71850.50   1196.32 o
   5   3   6     7952.21     7685.77    292.42 o
   6   3   6    26925.75    23993.38    547.98 o
   7   3   6       85.26        4.85    142.51 o
   8   3   6     1717.02     1793.33    159.53 o
   9   3   6      440.16      445.33    135.72 o
  10   3   6    20318.11    20685.91    548.16 o
  11   3   6     5301.88     5724.18    271.70 o
  12   3   6    33873.13    31502.24    825.85 o
  13   3   6     2080.24     2284.26    207.85 o
  14   3   6     7603.07     7082.67    307.59 o
  15   3   6        5.32      198.42    142.42 o
  16   3   6        2.81     -130.51    221.08 o
  17   3   6       31.68     -100.44    223.20 o
  18   3   6     4614.72     4527.51    297.36 o
  19   3   6     1656.30     2097.04    250.71 o
  20   3   6     9272.75     8303.06    453.98 o
  21   3   6      208.54      154.24    321.52 o
  22   3   6      573.85      832.55    218.26 o
  23   3   6      165.74      127.87    203.62 o
  24   3   6       83.05     -300.62    332.72 o
  25   3   6       39.68      231.57    321.17 o
  26   3   6      764.29      473.99    294.01 o
  27   3   6      328.85      997.81    295.07 o
   0   4   6     4598.43     4371.24    197.80 o
   1   4   6     1689.22     1451.15    118.70 o
   2   4   6     2465.97     2387.68    111.51 o
   3   4   6     2570.83     2171.91    185.98 o
   4   4   6    24855.69    24641.89    559.53 o
   5   4   6     1255.33     1545.97    191.27 o
   6   4   6      877.32      742.25    166.49 o
   7   4   6     1731.05     1643.77    172.93 o
   8   4   6     3738.76     3597.07    211.82 o
   9   4   6      691.79      911.13    149.21 o
  10   4   6     1578.35     1409.73    169.23 o
  11   4   6     2443.00     3326.34    219.76 o
  12   4   6    15216.16    14789.60    532.02 o
  13   4   6      193.38      189.51    152.12 o
  14   4   6       56.94       29.98    187.57 o
  16   4   6     1313.31     1347.56    186.33 o
  17   4   6        0.92       22.40    226.99 o
  18   4   6      595.29      505.21    179.99 o
  19   4   6      771.07     1044.20    215.97 o
  20   4   6     3559.37     3153.67    307.24 o
  21   4   6        2.46      258.65    190.04 o
  22   4   6       37.45     -285.37    285.37 o
  23   4   6      279.40       32.98    346.48 o
  24   4   6      538.26     -294.98    366.32 o
  25   4   6       17.18      -55.56    372.67 o
  26   4   6      134.66      306.53    273.64 o
   0   5   6    39345.32    39828.85    890.05 o
   1   5   6     4695.74     4257.14    158.73 o
   2   5   6     7178.76     6314.84    401.90 o
   3   5   6        0.54      136.51    184.92 o
   4   5   6        3.95       97.71    192.16 o
   5   5   6       60.13       85.10    151.59 o
   6   5   6     7772.36     7300.48    308.65 o
   7   5   6     4505.69     4117.01    258.29 o
   8   5   6    26368.65    27588.68    881.23 o
   9   5   6     2069.23     1973.23    193.39 o
  10   5   6     2699.59     3064.96    209.62 o
  11   5   6      108.44      149.91    133.42 o
  12   5   6       76.45      -37.48    198.77 o
  13   5   6       66.29       96.21    136.60 o
  14   5   6     2862.61     3282.07    253.88 o
  15   5   6     1671.44     1684.95    214.03 o
  16   5   6     9736.41     9313.57    581.58 o
  17   5   6      490.44      631.93    189.25 o
  18   5   6      519.07      358.74    185.89 o
  19   5   6      222.92      221.61    247.36 o
  20   5   6      385.57      139.69    255.38 o
  21   5   6        6.56      284.31    197.62 o
  22   5   6      838.97     1417.57    255.47 o
  23   5   6      508.30      259.70    376.37 o
  24   5   6     2115.99     1776.75    341.81 o
  25   5   6       16.84      -97.44    394.19 o
  26   5   6       12.76      478.32    272.58 o
   0   6   6    45070.63    42487.98   1165.36 o
   1   6   6     4316.07     4443.64    233.69 o
   2   6   6     8861.21     9448.66    420.69 o
   3   6   6       98.70      255.65    143.65 o
   4   6   6      414.65      606.10    160.94 o
   5   6   6       53.25      -85.36    236.60 o
   6   6   6    10154.73    11035.56    447.63 o
   7   6   6     3997.16     5124.08    298.15 o
   8   6   6    28343.52    30724.72   1209.02 o
   9   6   6     1642.53     1475.86    195.77 o
  10   6   6     4401.22     4064.89    271.43 o
  11   6   6      279.81      344.89    128.22 o
  12   6   6        1.25      137.92    176.90 o
  13   6   6       57.69       19.05    199.56 o
  14   6   6     5349.61     4859.96    392.78 o
  15   6   6     1945.58     2179.93    260.50 o
  16   6   6     9397.01     8925.91    712.27 o
  17   6   6      237.94     -213.58    276.11 o
  18   6   6      718.24      254.94    197.80 o
  19   6   6      264.78      110.23    280.69 o
  20   6   6       76.47      296.39    197.45 o
  21   6   6       18.34      -63.49    305.21 o
  22   6   6     1286.33     1586.98    299.21 o
  23   6   6      497.20     1060.51    311.65 o
  24   6   6     1947.01     2084.43    381.22 o
  25   6   6        5.52      310.41    398.60 o
   0   7   6     8179.68     8274.75    367.73 o
   1   7   6      286.25      343.91     99.68 o
   2   7   6      717.18      892.98    107.53 o
   3   7   6     1018.54      814.21    208.20 o
   4   7   6     3553.68     3424.05    247.54 o
   5   7   6      830.00      659.36    193.04 o
   6   7   6      597.77      698.87    173.64 o
   7   7   6      512.93      461.47    157.67 o
   8   7   6     6787.05     6338.30    395.51 o
   9   7   6      157.60      273.20    127.69 o
  10   7   6      140.02     -165.70    165.70 o
  11   7   6     1192.52     1051.61    156.35 o
  12   7   6     2226.53     1995.98    224.52 o
  13   7   6      166.92      157.59    218.43 o
  14   7   6      539.78      474.96    173.99 o
  15   7   6      475.07      545.69    180.51 o
  16   7   6     2517.57     2210.80    288.45 o
  17   7   6       20.63      440.84    167.02 o
  18   7   6        2.30     -251.50    255.12 o
  19   7   6      534.99      181.31    307.94 o
  20   7   6      826.29      332.90    257.24 o
  21   7   6        9.97      139.24    334.49 o
  22   7   6      207.03     -167.29    391.01 o
  23   7   6      179.36       39.95    419.76 o
  24   7   6      653.98      481.58    304.68 o
   0   8   6      561.01      430.61    155.56 o
   1   8   6        2.93      108.35    121.30 o
   2   8   6     5757.04     6115.86    583.92 o
   3   8   6     3552.29     3072.45    266.23 o
   4   8   6    14953.22    13169.29    667.91 o
   5   8   6     1916.31     1714.67    258.38 o
   6   8   6     3147.18     3000.58    255.65 o
   7   8   6       21.92      241.72    119.58 o
   8   8   6      164.85      -68.61    186.07 o
   9   8   6       55.73      200.62    114.20 o
  10   8   6     3056.95     2952.96    301.50 o
  11   8   6     1915.76     1873.58    248.42 o
  12   8   6     7640.20     6923.49    655.39 o
  13   8   6      454.52      254.41    282.02 o
  14   8   6      743.05      728.50    218.52 o
  15   8   6       93.02      214.91    260.85 o
  16   8   6      116.16      173.02    289.42 o
  17   8   6       22.24      333.96    195.42 o
  18   8   6      927.67     1038.38    277.17 o
  19   8   6      544.84      886.52    288.01 o
  20   8   6     2273.73     2333.29    423.02 o
  21   8   6       50.50      304.41    280.87 o
  22   8   6       36.06      374.08    424.61 o
  23   8   6      108.81      475.85    290.57 o
   0   9   6      113.23      242.24    120.37 o
   1   9   6       10.04     -129.70    129.70 o
   2   9   6     3951.07     3752.38    213.55 o
   3   9   6     1325.53      906.72    175.49 o
   4   9   6    14551.03    15101.07    933.26 o
   5   9   6     1080.71     1247.91    271.61 o
   6   9   6     3143.83     4129.35    344.54 o
   7   9   6       49.17      259.97    178.84 o
   8   9   6        4.47       39.15    248.42 o
   9   9   6        2.99      157.23    272.23 o
  10   9   6     2483.72     3110.37    348.42 o
  11   9   6      895.32     1040.76    271.35 o
  12   9   6     7202.45     8568.06    759.63 o
  13   9   6      295.35      572.41    247.18 o
  14   9   6      804.50     1172.68    277.78 o
  15   9   6       82.98       17.28    313.67 o
  16   9   6       28.61     -311.47    357.77 o
  17   9   6        0.05      -56.53    366.32 o
  18   9   6      836.22     1299.58    331.75 o
  19   9   6      371.14     -496.92    496.92 o
  20   9   6     1906.87     2447.05    450.63 o
  21   9   6       12.69      444.54    306.53 o
   0  10   6     2693.35     2144.13    244.01 o
   1  10   6      781.04      486.13    242.95 o
   2  10   6        5.36     -132.84    228.00 o
   3  10   6      124.69       94.27    325.76 o
   4  10   6     2384.38     2670.59    318.97 o
   5  10   6       37.67      217.73    282.28 o
   6  10   6       24.25      291.72    196.30 o
   7  10   6      683.51     1052.93    318.88 o
   9  10   6      349.93      107.94    441.10 o
  10  10   6        8.37      301.59    416.67 o
  11  10   6      178.21      511.83    315.61 o
  12  10   6     1535.85     2288.22    372.32 o
  13  10   6        2.04      671.18    282.72 o
  14  10   6      121.09      297.45    423.99 o
  15  10   6      327.02     -140.57    466.85 o
  17  10   6       17.50     -476.73    476.73 o
  18  10   6        5.12      323.11    331.40 o
  19  10   6       80.72      204.77    503.18 o
  20  10   6      484.13      341.01    495.51 o
   0  11   6     6870.40     6597.65    585.81 o
   1  11   6      836.50      402.71    193.62 o
   2  11   6     1166.49     1143.33    197.84 o
   3  11   6        0.37     -101.59    378.31 o
   4  11   6       11.57      313.85    350.62 o
   5  11   6        7.78       97.36    216.58 o
   6  11   6     1319.98     1389.80    274.34 o
   7  11   6      791.92      246.74    354.42 o
   8  11   6     4949.49     6534.42    616.85 o
   9  11   6      348.46      366.23    552.66 o
  10  11   6      448.27     1146.32    402.56 o
  11  11   6       12.77      485.63    341.54 o
  12  11   6        2.15     -165.35    496.04 o
  13  11   6       10.04       27.78    569.41 o
  14  11   6      553.25      577.35    470.29 o
  15  11   6      292.11     -178.22    681.49 o
  16  11   6     2104.72     3282.86    605.48 o
  17  11   6       83.74        0.00    603.63 o
  18  11   6       82.11     -554.60    605.48 o
   0  12   6     2955.37     3268.22    415.97 o
   1  12   6      213.38      370.45    208.69 o
   2  12   6      557.54     1344.43    485.15 o
   3  12   6       70.85      -45.86    435.28 o
   4  12   6       84.87      -41.27    368.26 o
   5  12   6       17.62       35.89    342.69 o
   6  12   6      672.19     1025.68    276.81 o
   7  12   6      242.95      491.72    220.20 o
   8  12   6     2166.65     1874.11    342.25 o
   9  12   6      107.82       37.04    360.15 o
  10  12   6      242.14      374.96    337.92 o
  11  12   6      104.44      722.59    379.20 o
  12  12   6      175.95       88.63    513.32 o
  13  12   6        1.67     -391.63    579.90 o
  14  12   6      477.87      553.89    641.10 o
  15  12   6      193.65     -125.66    645.07 o
   0  13   6      495.65      402.12    455.48 o
   1  13   6        4.74       26.35    299.92 o
   2  13   6       17.41      517.82    237.66 o
   3  13   6      215.67      521.88    332.81 o
   4  13   6      775.89       93.83    506.36 o
   5  13   6      133.44      211.29    407.77 o
   6  13   6        0.52      288.98    333.60 o
   7  13   6       34.75     -214.11    291.72 o
   8  13   6      417.20       61.82    239.78 o
   9  13   6        0.01       82.81    191.19 o
  10  13   6       43.70       96.39    267.20 o
  11  13   6      193.37      -11.38    308.82 o
  12  13   6      415.76      502.39    557.15 o
   0  14   6      114.03     -547.54    547.54 o
   1  14   6        0.52     -124.26    352.89 o
   3  14   6      200.36     1121.63    403.89 o
   4  14   6      949.96     1746.95    456.62 o
   5  14   6      102.40        0.00    508.65 o
   6  14   6      152.68     -382.28    447.19 o
   1   0   7    50741.58    49290.46    572.42 o
   2   0   7     7967.28     8130.54    528.85 o
   3   0   7    13380.43    11234.15    312.62 o
   4   0   7      313.71      825.32    149.39 o
   5   0   7     8127.83     9103.60    297.01 o
   6   0   7     7894.27     6377.89    260.06 o
   7   0   7    27509.20    27539.56    589.87 o
   8   0   7    37244.13    41075.34    812.27 o
   9   0   7    33953.00    32696.36    702.31 o
  11   0   7     4948.01     4900.09    247.09 o
  12   0   7      472.17      166.58    233.07 o
  13   0   7     2589.47     2140.25    224.70 o
  14   0   7     5075.08     5569.41    299.56 o
  15   0   7     9237.15     8909.68    371.96 o
  16   0   7     9569.10    10560.51    400.80 o
  17   0   7     6270.01     6075.51    312.88 o
  18   0   7      202.88      836.43    190.92 o
  19   0   7     1011.49     1122.86    197.09 o
  20   0   7      146.46     -294.54    294.54 o
  21   0   7      326.37      647.28    209.97 o
  22   0   7     1637.17     2317.68    275.67 o
  23   0   7     1795.09     1319.25    290.75 o
  24   0   7     1702.42     1262.72    300.01 o
  25   0   7      821.59      968.10    250.45 o
  26   0   7       13.21      158.73    231.75 o
  27   0   7       28.02      313.23    253.97 o
   0   1   7    27272.17    26373.77    522.58 o
   1   1   7    17494.79    16051.32    325.39 o
   2   1   7     1690.37     1240.06    101.10 o
   3   1   7        3.79     -139.39    159.08 o
   4   1   7     6090.40     5649.66    174.33 o
   5   1   7       34.89       97.55    169.89 o
   6   1   7     1947.04     1871.88    138.45 o
   7   1   7    10450.01    11630.98    255.73 o
   8   1   7    17579.73    17804.70    350.27 o
   9   1   7     8345.44     9135.80    229.50 o
  10   1   7      251.82      107.76    164.33 o
  11   1   7       71.90      -53.35    160.04 o
  12   1   7     2595.43     2552.53    150.99 o
  13   1   7       23.23      186.76    184.44 o
  14   1   7     1404.01     1787.71    150.21 o
  15   1   7     2632.69     2462.30    171.60 o
  16   1   7     5352.13     5186.59    378.18 o
  17   1   7     2349.65     2045.66    164.63 o
  18   1   7        1.87      128.90    151.86 o
  19   1   7        3.27      -89.92    310.59 o
  20   1   7     1024.36      910.49    309.62 o
  21   1   7        0.45      -75.12    210.06 o
  22   1   7      821.12     1194.72    404.46 o
  23   1   7      675.04      724.55    326.37 o
  24   1   7     1090.79      918.65    185.42 o
  25   1   7      314.41     -137.56    467.07 o
  26   1   7       59.82      100.28    243.05 o
  27   1   7       26.10     -176.20    304.19 o
   0   2   7     2206.83     2009.17    115.07 o
   1   2   7     2801.65     2584.38     86.09 o
   2   2   7     8105.16     6912.90    147.55 o
   3   2   7    20041.08    18804.96    489.60 o
   4   2   7    30809.27    24466.49   1207.16 o
   5   2   7    15531.46    14338.23    274.89 o
   6   2   7     2539.74     2960.51    149.12 o
   7   2   7     2062.71     1933.24    269.45 o
   8   2   7     1237.00     1665.31    135.89 o
   9   2   7      738.69      614.08    274.21 o
  10   2   7     5301.93     5397.45    318.97 o
  11   2   7     9681.69     8545.93    238.25 o
  12   2   7    15323.94    15097.85    323.95 o
  13   2   7     6564.04     5723.73    208.52 o
  14   2   7       80.22      -19.85    177.37 o
  15   2   7      161.09      161.97    122.48 o
  16   2   7      551.80      305.49    221.96 o
  17   2   7       40.88      -75.84    329.77 o
  18   2   7     1966.31     2260.80    171.05 o
  19   2   7     2204.45     1780.85    183.21 o
  20   2   7     3795.56     3887.14    223.92 o
  21   2   7     1664.08     1660.73    176.83 o
  22   2   7       21.25      -74.52    347.67 o
  23   2   7       16.06      124.82    189.16 o
  24   2   7      238.14        1.35    243.17 o
  25   2   7        1.85      -39.60    289.20 o
  26   2   7      566.26      591.82    233.27 o
  27   2   7      314.15      478.02    197.93 o
   0   3   7      728.61      598.34    134.92 o
   1   3   7     7203.86     6881.82    171.32 o
   2   3   7     5673.65     4431.07    148.87 o
   4   3   7    21090.94    19199.99    474.35 o
   5   3   7    21419.23    20507.07    506.09 o
   6   3   7     2194.64     1770.14    195.24 o
   7   3   7     2878.81     3267.70    214.91 o
   8   3   7     1150.07      911.39    179.99 o
   9   3   7     3176.67     2788.59    209.44 o
  10   3   7     5696.96     6143.14    298.95 o
  11   3   7    14712.24    13790.02    481.14 o
  12   3   7    12411.55    12736.03    469.50 o
  13   3   7     7897.70     8221.22    348.51 o
  14   3   7      201.38      181.66    223.46 o
  15   3   7      231.79      127.52    223.11 o
  16   3   7      798.48      704.25    175.75 o
  17   3   7      470.09      398.95    192.60 o
  18   3   7     2213.85     2613.54    270.29 o
  19   3   7     3082.28     3098.47    288.19 o
  20   3   7     3916.91     3825.29    337.57 o
  21   3   7     1772.16     1671.99    244.89 o
  22   3   7       13.23      213.50    270.20 o
  23   3   7        7.36     -146.21    302.39 o
  24   3   7      203.82      415.44    227.61 o
  25   3   7        1.92     -341.98    366.50 o
  26   3   7      449.35     1024.36    284.31 o
   0   4   7     9761.06     9211.19    303.27 o
   1   4   7      296.91      104.07    114.86 o
   2   4   7       56.55       16.97    124.08 o
   3   4   7     3613.84     3799.89    216.14 o
   4   4   7     6305.35     5155.65    250.71 o
   5   4   7     1223.43     1511.67    190.22 o
   6   4   7      723.53      675.06    168.26 o
   7   4   7      318.04      538.63    167.38 o
   8   4   7     6284.73     5747.99    295.16 o
   9   4   7      257.12      211.47    221.96 o
  10   4   7      438.02      143.48    256.71 o
  11   4   7     2189.80     2492.90    217.91 o
  12   4   7     4679.92     4247.78    266.05 o
  13   4   7     1038.57      768.09    179.02 o
  14   4   7     1032.35      924.80    172.75 o
  15   4   7      325.46        0.00    236.16 o
  16   4   7     2344.21     2168.65    218.96 o
  17   4   7      481.38      585.37    180.07 o
  18   4   7      308.32       37.57    275.84 o
  19   4   7      717.56      462.44    190.92 o
  20   4   7     1637.21     1647.12    244.63 o
  21   4   7      602.88      174.69    281.22 o
  22   4   7      318.82      571.00    214.11 o
  23   4   7      292.19      380.78    233.07 o
  24   4   7      688.81      346.74    369.32 o
  25   4   7      146.93      -36.77    367.20 o
  26   4   7      173.65       79.01    385.90 o
   0   5   7    21970.16    21813.18    572.06 o
   1   5   7    12709.73    11920.75    275.26 o
   2   5   7     3328.94     3266.15    148.15 o
   3   5   7     1625.76     1459.90    170.73 o
   4   5   7      250.23      409.09    155.82 o
   5   5   7     1239.02     1294.03    198.24 o
   6   5   7     4440.83     4572.66    278.84 o
   7   5   7    10190.75     9997.18    424.17 o
   8   5   7    16187.61    15530.97    614.91 o
   9   5   7     7905.06     7703.93    388.01 o
  10   5   7      739.24      813.86    182.37 o
  11   5   7      352.24      370.47    161.03 o
  12   5   7      337.10      470.20    162.17 o
  13   5   7      363.79      220.55    232.98 o
  14   5   7     2585.81     3010.99    266.67 o
  15   5   7     4019.87     3383.39    302.21 o
  16   5   7     6085.73     6074.45    447.54 o
  17   5   7     2143.38     1517.31    239.86 o
  18   5   7       32.99      148.86    172.58 o
  19   5   7       23.15     -117.64    177.43 o
  20   5   7      328.25        0.00    274.87 o
  21   5   7       29.78      422.05    193.30 o
  22   5   7      996.42     1382.65    270.99 o
  23   5   7      684.93      698.78    276.28 o
  24   5   7     1140.44      816.59    300.98 o
  25   5   7      408.80      -57.76    386.51 o
   0   6   7    18322.96    16187.77    535.02 o
   1   6   7    14117.90    14525.84    344.93 o
   2   6   7     1382.33     1111.59    142.55 o
   3   6   7     2239.57     1843.33    205.74 o
   4   6   7      983.06     1230.27    185.36 o
   5   6   7     1860.55     2177.99    226.02 o
   6   6   7     2119.59     2222.97    245.24 o
   7   6   7     8691.15     9024.41    461.03 o
   8   6   7    11448.79    11316.17    575.05 o
   9   6   7     9342.23     9365.42    520.73 o
  10   6   7      444.67      229.28    256.88 o
  11   6   7      959.76      958.66    181.48 o
  12   6   7      829.22      689.69    166.93 o
  13   6   7      591.34      708.74    179.46 o
  14   6   7     1771.78     1734.51    233.16 o
  15   6   7     2953.36     2925.80    310.06 o
  16   6   7     3552.08     3035.24    337.84 o
  17   6   7     2324.91     2133.99    270.99 o
  18   6   7        5.30      100.00    237.48 o
  19   6   7      191.38      333.43    186.95 o
  20   6   7      255.20     -319.05    319.05 o
  21   6   7       27.31     -176.19    226.81 o
  22   6   7      587.82      296.13    374.96 o
  23   6   7      721.83      748.51    283.25 o
  24   6   7      791.63      893.31    303.62 o
   0   7   7     3431.16     3653.50    239.51 o
   1   7   7     2060.13     2776.31    408.30 o
   2   7   7      194.05      -72.19    236.07 o
   3   7   7      641.16      677.97    202.56 o
   4   7   7     7618.01     6235.21    374.08 o
   5   7   7      554.02      476.20    198.06 o
   6   7   7       63.62       71.52    300.27 o
   7   7   7     1007.07     1403.82    215.97 o
   8   7   7     2323.57     2521.12    282.99 o
   9   7   7     1102.18     1384.42    209.17 o
  10   7   7      306.12      416.94    156.53 o
  11   7   7      135.86      192.77    152.74 o
  12   7   7     3181.80     2894.85    302.12 o
  13   7   7      256.17       71.17    223.81 o
  14   7   7        3.60      124.87    199.30 o
  15   7   7      234.99      205.65    156.09 o
  16   7   7      828.56      563.15    186.42 o
  17   7   7      379.37      283.07    163.76 o
  18   7   7      187.98      219.85    177.96 o
  19   7   7      101.93       69.93    273.90 o
  20   7   7      980.16      777.88    249.74 o
  21   7   7       43.02      463.94    230.96 o
  22   7   7      106.88       70.11    325.76 o
  23   7   7      113.02     -151.68    347.36 o
   0   8   7      442.14      656.10    175.84 o
   1   8   7     1027.44     1279.93    141.90 o
   2   8   7     3017.57     2979.84    185.70 o
   3   8   7     6108.18     6455.85    387.93 o
   4   8   7    10627.91     9119.83    554.07 o
   5   8   7     6247.73     5939.35    420.55 o
   6   8   7     1789.31     2309.48    286.16 o
   7   8   7      997.17     1079.12    235.37 o
   8   8   7      231.65      376.11    178.93 o
   9   8   7      268.44      473.91    156.26 o
  10   8   7     1768.90     1164.31    210.94 o
  12   8   7     5442.20     3944.69    462.88 o
  13   8   7     2565.11     1825.87    278.75 o
  14   8   7      228.10      277.25    161.20 o
  15   8   7      151.71      388.19    151.85 o
  16   8   7       96.32     -250.80    250.80 o
  17   8   7      110.64       26.19    266.41 o
  18   8   7      799.96      768.36    248.15 o
  19   8   7      672.68      200.80    379.55 o
  20   8   7     1288.59     1217.13    328.05 o
  21   8   7      542.31      394.36    273.55 o
  22   8   7        0.01      -18.96    369.76 o
   0   9   7     1146.60     1700.21    235.01 o
   1   9   7      469.69      792.12    148.85 o
   2   9   7      251.42      275.16    162.46 o
   3   9   7     3893.30     4323.27    358.30 o
   4   9   7     4018.92     3988.34    360.15 o
   5   9   7     3200.54     3957.30    368.70 o
   6   9   7       69.22     -257.76    324.17 o
   7   9   7      225.54      -36.33    255.47 o
   8   9   7      960.89      830.17    170.90 o
   9   9   7      272.28      297.45    143.04 o
  10   9   7      439.94      424.70    157.67 o
  11   9   7     1934.27     1776.31    268.88 o
  12   9   7     2069.12     1773.93    283.16 o
  13   9   7     1277.46     1203.55    230.52 o
  14   9   7        0.10      -12.52    243.30 o
  15   9   7       36.44      376.11    185.72 o
  16   9   7      374.08     -178.31    313.85 o
  17   9   7        7.49        0.00    333.69 o
  18   9   7      249.89      185.81    363.15 o
  19   9   7      514.06      272.14    280.08 o
  20   9   7      692.55      348.24    439.43 o
  21   9   7      327.55     -390.57    412.18 o
   0  10   7     4397.75     4389.32    384.22 o
   1  10   7      774.04      892.63    151.24 o
   2  10   7      419.21      387.32    243.74 o
   3  10   7        6.22      -17.64    328.31 o
   4  10   7      189.87     -368.17    391.54 o
   5  10   7        9.69       19.40    360.24 o
   6  10   7      888.17      859.10    161.29 o
   7  10   7      667.98      616.59    171.78 o
   8  10   7     2909.67     2610.89    315.53 o
   9  10   7      608.51      203.97    275.84 o
  10  10   7       90.51     -277.17    277.17 o
  11  10   7       38.27      457.33    196.21 o
  12  10   7      264.14      368.97    217.20 o
  13  10   7        5.28      233.43    307.32 o
  14  10   7      618.59     1034.32    276.55 o
  15  10   7      440.03      540.40    291.36 o
  16  10   7     1116.12      769.59    339.87 o
  17  10   7      306.84      203.88    306.27 o
  18  10   7        0.27     -433.34    433.34 o
  19  10   7       30.58     -112.35    393.39 o
   0  11   7     3092.98     3066.63    349.83 o
   1  11   7     1902.72     1858.22    185.85 o
   2  11   7      443.13      706.04    229.50 o
   3  11   7      417.05      317.38    171.43 o
   4  11   7       26.66      125.49    302.83 o
   5  11   7      352.42      313.59    242.07 o
   6  11   7      697.34      547.28    302.65 o
   7  11   7     1796.03     3049.88    511.74 o
  10  11   7       68.07     -542.78    542.78 o
  11  11   7       77.99     -102.03    530.96 o
  12  11   7       54.38       51.41    498.69 o
  13  11   7      101.63      891.55    380.87 o
  14  11   7      486.62     1273.57    411.65 o
  15  11   7      817.12      559.80    639.96 o
  17  11   7      420.42       54.85    535.72 o
   0  12   7      799.86     -256.09    321.96 o
   1  12   7      591.14      667.30    152.28 o
   2  12   7        0.93     -478.18    478.18 o
   3  12   7        0.62      194.54    252.47 o
   4  12   7      593.82       48.41    496.13 o
   5  12   7       15.02     -416.32    424.79 o
   6  12   7       44.54      254.68    308.29 o
   7  12   7      414.58     -334.22    334.22 o
   8  12   7      571.44      827.26    377.17 o
   9  12   7      397.27      287.84    558.30 o
  10  12   7       18.32       87.21    532.37 o
  11  12   7        0.72     -268.17    586.25 o
  12  12   7      416.24      924.18    439.96 o
  13  12   7        0.33     -370.82    629.02 o
  14  12   7       98.27      883.88    434.75 o
   0  13   7      108.98      223.37    237.75 o
   1  13   7       13.65     -262.34    262.34 o
   2  13   7      150.57       32.89    257.85 o
   3  13   7      217.29       51.68    540.93 o
   4  13   7     1086.77     1670.93    443.13 o
   5  13   7      258.16       73.46    493.13 o
   6  13   7       66.75      -97.97    356.44 o
   7  13   7        7.35     -273.73    273.73 o
   8  13   7      103.32      146.03    231.66 o
   9  13   7       15.68     -397.45    397.45 o
  10  13   7      166.80     1042.79    400.27 o
   0  14   7      151.77      643.13    320.64 o
   1  14   7        4.86      243.67    314.63 o
   2  14   7       99.24       37.10    300.13 o
   1   0   8    18504.22    16733.88    786.21 o
   3   0   8     3771.58     3598.30    224.17 o
   4   0   8     4418.96     3383.13    230.43 o
   5   0   8     2906.48     3687.99    233.95 o
   6   0   8     1710.03     1761.58    204.41 o
   7   0   8     9717.83    10671.53    367.11 o
   8   0   8     1209.80     1666.61    213.85 o
   9   0   8    10466.33     9799.03    362.88 o
  10   0   8     2222.00     2237.08    212.26 o
  11   0   8     1922.11     2175.52    215.00 o
  12   0   8     1973.86     2078.26    223.73 o
  13   0   8      688.33      517.47    201.41 o
  14   0   8       52.70      224.08    275.23 o
  15   0   8     3938.41     4311.45    286.87 o
  16   0   8      184.85      139.95    278.22 o
  17   0   8     1508.64     1921.82    213.50 o
  18   0   8      684.41      374.61    206.18 o
  19   0   8      524.49      378.05    221.34 o
  20   0   8      114.48      172.75    304.94 o
  21   0   8       81.46       81.13    329.55 o
  22   0   8        4.20      100.62    317.91 o
  23   0   8     1464.07     1121.89    284.75 o
  24   0   8       29.61       71.52    327.17 o
  25   0   8      127.61      149.47    231.57 o
  26   0   8       47.27     -116.76    375.05 o
   0   1   8       22.60      203.11    215.48 o
   1   1   8     7379.27     7468.13    155.04 o
   2   1   8     1230.67     1084.16     79.07 o
   3   1   8     6616.63     8359.36    249.70 o
   4   1   8     1381.59     1541.39    337.09 o
   5   1   8     5765.05     4629.23    183.35 o
   6   1   8      142.78       90.45    171.64 o
   7   1   8     4852.04     4785.73    186.19 o
   8   1   8       49.64      171.11    356.22 o
   9   1   8     4129.98     3512.08    170.95 o
  10   1   8     1182.81     1306.29    347.67 o
  11   1   8     3428.60     3372.60    172.63 o
  12   1   8      324.41      344.45    155.42 o
  13   1   8     1771.31     1666.69    170.73 o
  14   1   8        2.23      148.14    146.28 o
  15   1   8     2010.90     2140.54    165.00 o
  16   1   8        5.79      203.29    154.64 o
  17   1   8     1131.99      893.44    154.06 o
  18   1   8      315.02      393.96    164.47 o
  19   1   8     1545.77     1644.24    249.65 o
  20   1   8       77.32      244.74    228.27 o
  21   1   8      210.79      387.81    289.60 o
  22   1   8       46.01      -78.08    249.61 o
  23   1   8      865.70      515.23    256.31 o
  24   1   8        2.40       -4.29    239.67 o
  25   1   8      104.04       -3.88    236.49 o
  26   1   8       96.45       14.50    256.62 o
   0   2   8     2711.81     2286.65    211.60 o
   1   2   8     4048.26     4054.83    122.23 o
   2   2   8     1181.82      846.44    127.18 o
   3   2   8     8049.59     8751.27    216.44 o
   4   2   8      497.80      296.30    133.83 o
   5   2   8     4102.34     3918.48    166.80 o
   6   2   8     1435.90     1571.51    135.37 o
   7   2   8     3668.28     4006.44    174.38 o
   8   2   8     1360.95     1054.06    143.19 o
   9   2   8     2241.61     2126.65    153.42 o
  10   2   8      203.36      -39.56    268.13 o
  11   2   8     6434.42     7768.60    238.79 o
  12   2   8      210.56      178.67    153.95 o
  13   2   8     1672.49     1956.73    326.02 o
  14   2   8      589.53      477.48    131.74 o
  15   2   8     2611.13     2496.42    229.94 o
  16   2   8      232.93      341.25    188.45 o
  17   2   8      435.42      140.72    217.32 o
  18   2   8        8.32     -149.35    212.24 o
  19   2   8     2203.40     1843.59    193.00 o
  20   2   8       39.46      -74.36    195.24 o
  21   2   8      489.34      206.77    228.49 o
  22   2   8      167.23       97.82    301.15 o
  23   2   8     1002.24      770.09    179.14 o
  24   2   8        3.07       40.73    294.10 o
  25   2   8       57.81      407.34    170.60 o
  26   2   8       33.77     -166.26    268.86 o
   0   3   8     2533.89     2954.90    199.65 o
   1   3   8     4475.62     4348.47    379.95 o
   2   3   8     1851.39     1516.68    130.12 o
   3   3   8     2310.42     1852.77    188.72 o
   4   3   8      414.85      213.50    223.81 o
   5   3   8      987.39      359.44    180.87 o
   6   3   8     1313.19     1421.19    189.33 o
   7   3   8     6495.05     6371.72    318.08 o
   8   3   8     1746.34     1885.66    225.22 o
   9   3   8     2034.66     1454.52    212.70 o
  10   3   8      384.71       12.43    264.56 o
  11   3   8     3644.97     3935.26    269.14 o
  12   3   8      152.87      507.59    174.08 o
  13   3   8      564.29      696.40    176.90 o
  14   3   8      910.74      789.34    190.13 o
  15   3   8     3616.24     3023.42    269.05 o
  16   3   8      166.19     -304.59    315.00 o
  17   3   8      875.96      265.00    300.09 o
  18   3   8        3.51      -54.50    285.81 o
  19   3   8     1851.93     1859.73    250.18 o
  20   3   8       42.38      -87.13    284.75 o
  21   3   8      336.11      618.62    204.32 o
  22   3   8      235.28      361.91    210.50 o
  23   3   8     1121.86      965.36    248.51 o
  24   3   8        0.77     -189.51    356.36 o
  25   3   8      212.41     -200.18    343.22 o
   1   4   8     8332.99     8250.66    218.00 o
   2   4   8        2.05      -79.84    148.95 o
   3   4   8      969.48     1150.99    162.70 o
   4   4   8       22.78      113.94    185.01 o
   5   4   8       11.50      192.86    164.38 o
   6   4   8       99.99      148.59    244.89 o
   7   4   8     8380.39     9619.40    402.48 o
   8   4   8      122.81      653.63    199.47 o
   9   4   8     4652.81     4146.19    289.60 o
  10   4   8       43.95       89.33    253.27 o
  11   4   8     2043.69     2304.98    222.49 o
  12   4   8       23.44      249.74    170.37 o
  13   4   8       33.21       76.81    238.81 o
  14   4   8       36.93     -243.74    253.44 o
  15   4   8     5164.40     5245.69    361.91 o
  16   4   8       19.48       64.99    272.40 o
  17   4   8     1445.33     1246.14    208.03 o
  18   4   8       72.88      319.94    171.34 o
  19   4   8     1101.07     1273.66    211.29 o
  20   4   8        1.03      328.14    180.16 o
  21   4   8       79.97       59.52    274.43 o
  22   4   8       60.37     -249.65    304.94 o
  24   4   8        0.58      207.85    236.86 o
  25   4   8      247.46     -239.42    355.12 o
   0   5   8      626.50      577.26    163.23 o
   1   5   8     6257.24     5987.29    550.41 o
   2   5   8      960.18      702.63    119.08 o
   3   5   8      988.93      995.17    183.69 o
   4   5   8     1610.65     1347.38    193.74 o
   5   5   8      658.76     1023.30    194.54 o
   6   5   8      533.99     -282.99    282.99 o
   7   5   8     6352.50     6675.43    362.53 o
   8   5   8      268.58     -302.03    302.03 o
   9   5   8     3454.13     2883.65    276.90 o
  10   5   8      844.19      543.93    194.71 o
  11   5   8     1268.45     1023.56    214.20 o
  12   5   8      654.26      326.28    200.89 o
  13   5   8      207.24       90.04    261.64 o
  14   5   8        9.06     -228.75    275.05 o
  15   5   8     3150.92     2476.50    284.13 o
  16   5   8       76.51      152.47    271.17 o
  17   5   8     1115.67     1047.73    204.24 o
  18   5   8      356.77      272.23    174.52 o
  19   5   8      721.80      133.95    200.62 o
  20   5   8       62.56      -27.87    283.07 o
  21   5   8       61.03     -118.17    274.87 o
  22   5   8       30.02      249.74    315.53 o
  23   5   8      967.03     1344.82    278.84 o
  24   5   8       24.73      527.08    224.43 o
   0   6   8      820.58      950.19    202.47 o
   1   6   8     3986.18     4244.34    236.25 o
   2   6   8     1093.76     1143.44    138.47 o
   3   6   8     3482.19     3163.55    254.41 o
   4   6   8     1330.90     1561.05    203.71 o
   5   6   8     2302.70     2151.10    245.07 o
   6   6   8      412.10      164.64    298.42 o
   7   6   8     2519.04     2741.67    274.08 o
   8   6   8      371.40      627.26    219.32 o
   9   6   8     2372.18     2391.49    278.14 o
  10   6   8      905.74      751.78    224.08 o
  11   6   8     2036.05     1643.77    254.41 o
  12   6   8      484.99      599.83    208.03 o
  13   6   8      780.96      825.06    208.56 o
  14   6   8       15.51       86.16    252.12 o
  15   6   8     1347.10     1216.51    222.14 o
  16   6   8       65.25       61.02    169.93 o
  17   6   8      438.68      565.18    180.25 o
  18   6   8      258.11      150.88    247.01 o
  19   6   8      656.24      708.04    201.68 o
  20   6   8       39.78     -236.25    286.51 o
  21   6   8      146.00      147.53    315.17 o
  22   6   8        3.00     -333.16    333.16 o
  23   6   8      634.41      236.78    353.36 o
   0   7   8       70.46     -262.00    262.00 o
   1   7   8      800.35      601.19    138.16 o
   2   7   8       56.72      156.48    176.63 o
   3   7   8     5720.21     5822.68    363.76 o
   4   7   8       28.31     -267.02    293.57 o
   5   7   8     5464.58     4875.75    373.73 o
   6   7   8       22.72      257.32    204.68 o
   7   7   8      471.41      508.74    226.99 o
   8   7   8       28.58     -179.99    316.14 o
   9   7   8      521.50      305.83    314.64 o
  10   7   8      131.35      114.82    300.89 o
  11   7   8     2792.59     3088.42    343.66 o
  12   7   8        3.46      162.61    238.45 o
  13   7   8     1810.54     1175.59    231.04 o
  14   7   8       26.52     -184.04    226.72 o
  15   7   8      237.21      272.58    146.39 o
  16   7   8       20.87     -161.47    204.06 o
  17   7   8      138.18      -35.10    220.90 o
  18   7   8       55.49      128.84    168.52 o
  19   7   8     1035.59     1078.86    247.01 o
  20   7   8        8.22       69.84    263.14 o
  21   7   8      192.42      188.10    205.47 o
  22   7   8       42.17      324.17    212.53 o
   0   8   8      669.99      641.46    201.68 o
   1   8   8      905.80      654.02    225.49 o
   2   8   8      726.60      489.05    208.38 o
   3   8   8     3563.46     3679.96    328.40 o
   4   8   8      314.22      266.41    283.51 o
   5   8   8     2719.37     2617.51    291.89 o
   6   8   8      681.34      408.65    239.07 o
   7   8   8      610.67      848.60    269.23 o
   8   8   8      517.11       70.11    358.12 o
   9   8   8      586.37      596.57    243.13 o
  10   8   8      164.39     -302.30    303.18 o
  11   8   8     2142.22     2193.07    320.46 o
  12   8   8       58.06      124.52    238.36 o
  13   8   8     1005.95      529.99    185.36 o
  14   8   8      367.29      115.79    201.59 o
  15   8   8      443.32      138.27    214.29 o
  16   8   8       93.44     -199.83    214.47 o
  17   8   8       65.38      184.84    241.10 o
  18   8   8        0.46      185.89    239.86 o
  19   8   8      621.86      574.61    225.58 o
  20   8   8       20.66      175.05    271.26 o
  21   8   8      218.34      -47.62    313.76 o
   0   9   8      497.42      764.03    250.18 o
   1   9   8     2542.79     2904.89    361.43 o
   2   9   8      144.21      179.39    218.83 o
   3   9   8      234.87      199.21    223.99 o
   4   9   8       68.53      243.83    285.90 o
   5   9   8      112.74      101.41    246.39 o
   6   9   8      219.31      313.32    246.74 o
   7   9   8     2511.62     2576.24    400.89 o
   8   9   8      249.44      386.43    270.29 o
   9   9   8     1328.57     1562.11    288.72 o
  10   9   8       12.53     -243.39    243.39 o
  11   9   8      364.14      114.99    230.96 o
  12   9   8       49.93      148.94    192.24 o
  13   9   8       53.89      -91.71    181.31 o
  14   9   8      104.73      146.65    195.68 o
  15   9   8     1154.69     1115.28    256.44 o
  16   9   8       24.60       80.95    228.75 o
  17   9   8      487.15      111.29    265.44 o
  18   9   8        1.62     -242.51    269.76 o
  19   9   8      312.53      235.10    281.31 o
   0  10   8        5.95       94.45    425.14 o
   2  10   8       89.28      143.37    240.94 o
   3  10   8        2.45     -338.72    338.72 o
   4  10   8      126.83       17.11    305.65 o
   5  10   8       75.46       70.20    218.26 o
   6  10   8       32.10       41.36    398.77 o
   7  10   8     2615.25     3360.73    485.28 o
   8  10   8       12.65      188.54    298.68 o
   9  10   8     1634.66     1491.03    287.04 o
  10  10   8       71.37      151.77    184.48 o
  11  10   8      133.93       62.26    187.04 o
  12  10   8       28.03      -84.66    193.92 o
  13  10   8       18.53      129.98    206.53 o
  14  10   8        1.59      173.37    229.10 o
  15  10   8     1617.19     1313.78    310.15 o
  16  10   8        2.97     -126.02    284.75 o
  17  10   8      505.14      616.33    243.66 o
  18  10   8       57.69     -146.56    279.28 o
   0  11   8      143.55     -214.38    408.30 o
   1  11   8      708.97     1093.70    219.05 o
   2  11   8      139.81      536.38    202.72 o
   3  11   8      194.31      160.32    576.29 o
   4  11   8      279.71     -125.58    515.71 o
   5  11   8       92.90      -52.03    333.43 o
   6  11   8       88.54        0.00    468.26 o
   7  11   8     1025.20     1319.86    274.96 o
   8  11   8       68.88      195.33    214.20 o
   9  11   8      357.42      405.74    159.44 o
  10  11   8      129.74      220.55    224.34 o
  11  11   8      300.77       39.42    261.56 o
  12  11   8      108.12     -231.66    313.14 o
  13  11   8       31.68     -110.58    317.20 o
  14  11   8        1.04      197.09    232.19 o
  15  11   8      647.48     -330.25    392.51 o
   0  12   8        2.16      379.90    224.87 o
   1  12   8       73.60      273.57    499.61 o
   2  12   8       51.38      386.69    167.76 o
   3  12   8      923.10     1127.36    288.28 o
   4  12   8       34.68     -323.02    323.02 o
   5  12   8      554.54      654.69    194.36 o
   6  12   8        5.72      201.15    517.73 o
   7  12   8       80.43     -267.29    574.79 o
   8  12   8        3.81      171.17    504.95 o
   9  12   8       47.76      537.05    362.09 o
  10  12   8       57.90      372.05    489.69 o
  11  12   8      672.16     1662.82    427.17 o
  12  12   8        7.17     -379.11    547.01 o
   0  13   8       14.50        0.00    320.99 o
   1  13   8       37.17      237.47    288.76 o
   2  13   8        6.02     -226.37    322.14 o
   3  13   8      679.82      567.03    248.59 o
   4  13   8        2.53      113.23    357.77 o
   5  13   8      665.30      294.71    611.83 o
   6  13   8       21.13      126.28    400.62 o
   7  13   8       43.56       59.88    260.85 o
   8  13   8       14.02     -609.01    609.01 o
   0   0   9      447.59      638.55    140.92 o
   1   0   9       62.85     -153.99    153.99 o
   3   0   9    11559.21    12548.73    398.33 o
   4   0   9    20372.40    18146.36    495.42 o
   6   0   9     5777.33     5944.38    302.03 o
   7   0   9        0.64      330.34    165.88 o
   8   0   9       59.33      224.25    250.09 o
   9   0   9      229.52      -77.25    256.88 o
  10   0   9     2862.65     3578.37    269.41 o
  11   0   9     5286.92     4968.52    323.37 o
  12   0   9     9186.92     9884.57    431.31 o
  13   0   9     1555.50     1372.25    250.45 o
  14   0   9     1624.80     1765.73    253.27 o
  15   0   9       86.92     -306.18    306.18 o
  16   0   9       30.74      -91.89    277.78 o
  17   0   9       90.70      345.16    200.00 o
  18   0   9      741.72     1131.24    245.60 o
  19   0   9     1297.47     1479.66    266.05 o
  20   0   9     2341.49     2018.11    303.53 o
  21   0   9      118.13      -34.66    377.08 o
  22   0   9      124.08     -160.58    347.98 o
  23   0   9      174.12      165.26    319.85 o
  24   0   9       60.56      -37.57    315.35 o
  25   0   9       44.42     -381.31    381.31 o
   0   1   9     1129.36     1064.42    118.20 o
   1   1   9      228.10      165.67     97.83 o
   2   1   9      801.96      753.93     86.61 o
   3   1   9     2327.09     1950.75    206.00 o
   4   1   9    10925.88    11024.34    267.94 o
   5   1   9     2152.08     2868.95    220.86 o
   6   1   9      963.21      811.35    140.41 o
   7   1   9      432.22      648.63    236.60 o
   8   1   9     1024.37      989.92    144.79 o
   9   1   9      202.00      -51.96    189.02 o
  10   1   9      446.52      516.97    240.97 o
  11   1   9     1987.38     2427.40    181.27 o
  12   1   9     5222.23     5109.98    221.05 o
  13   1   9      554.54      791.32    435.85 o
  14   1   9      229.81      159.84    175.40 o
  15   1   9      458.52      611.88    234.62 o
  16   1   9      444.17      137.85    214.00 o
  17   1   9       39.61     -222.79    222.79 o
  18   1   9      153.59      412.97    182.02 o
  19   1   9      807.84     1150.92    620.03 o
  20   1   9     1417.58     1481.40    237.92 o
  21   1   9       23.93     -114.59    249.42 o
  22   1   9       10.51     -140.93    231.01 o
  23   1   9      250.99       15.07    243.26 o
  24   1   9      175.61      -75.64    264.20 o
  25   1   9        0.16     -237.15    310.98 o
   0   2   9    12634.66    11859.16    652.61 o
   1   2   9     4373.62     3812.75    121.93 o
   2   2   9     1288.77     1044.64     90.23 o
   3   2   9      298.70      334.11    176.11 o
   4   2   9      416.99      375.02    123.62 o
   5   2   9        0.75      -22.39    249.74 o
   6   2   9     1740.44     1742.99    154.26 o
   7   2   9     4171.35     4404.34    201.50 o
   8   2   9     8218.51     7655.09    249.55 o
   9   2   9     1740.52     1599.91    163.39 o
  10   2   9      578.41      670.23    145.10 o
  11   2   9      614.67      877.84    145.61 o
  12   2   9      677.36      693.35    145.29 o
  13   2   9       22.50      147.18    266.36 o
  14   2   9     1018.27     1318.34    314.51 o
  15   2   9     2102.81     1810.81   1104.47 o
  16   2   9     2856.70     2879.20    211.88 o
  17   2   9      170.24      469.58    313.98 o
  18   2   9      117.51       52.68    241.44 o
  19   2   9      366.76      484.46    204.59 o
  20   2   9      393.44      329.45    174.16 o
  21   2   9       14.44        0.59    264.64 o
  22   2   9      209.19     -334.75    397.45 o
  23   2   9      526.57      255.33    378.18 o
  24   2   9      779.30      299.65    288.94 o
  25   2   9        2.82      -26.87    252.93 o
   0   3   9    17880.95    17788.06    487.49 o
   1   3   9     5075.61     5326.21    192.85 o
   2   3   9     4561.16     4231.70    168.97 o
   3   3   9       92.33      178.05    237.22 o
   4   3   9      667.34      541.99    181.40 o
   5   3   9      363.65      353.36    185.01 o
   6   3   9     5279.83     6384.59    318.26 o
   7   3   9     5014.44     6125.42    328.49 o
   8   3   9    12802.33    14008.45    524.44 o
   9   3   9     2203.22     2452.69    265.00 o
  10   3   9     1787.13     2085.22    233.07 o
  11   3   9       15.50      188.45    182.10 o
  12   3   9       39.57       42.51    273.02 o
  13   3   9      182.31     -170.64    295.68 o
  14   3   9     1972.67     2157.89    263.41 o
  15   3   9     2127.09     2476.15    293.48 o
  16   3   9     5448.87     4855.47    365.97 o
  17   3   9      674.80      517.82    233.69 o
  18   3   9      391.14      -88.98    294.89 o
  19   3   9      207.58      142.68    191.63 o
  20   3   9       72.36      215.88    284.04 o
  21   3   9       18.19     -126.46    286.51 o
  22   3   9      446.44       32.80    349.30 o
  23   3   9      713.56      169.23    263.76 o
  24   3   9     1195.37      858.92    276.02 o
   0   4   9     7334.68     6657.17    300.98 o
   1   4   9     1300.50     1450.75    144.80 o
   2   4   9     1090.69      953.85    235.19 o
   3   4   9      902.25      507.50    181.84 o
   4   4   9      344.66     -184.57    253.09 o
   5   4   9      299.81      242.95    264.29 o
   6   4   9     1547.19     1578.42    221.52 o
   7   4   9     1616.52     1886.72    259.44 o
   8   4   9     5564.95     5532.82    345.86 o
   9   4   9      573.69      576.73    229.28 o
  10   4   9      394.42      215.35    310.15 o
  11   4   9     1263.11     1169.42    220.99 o
  12   4   9      743.05      510.50    212.08 o
  13   4   9       24.29      247.45    282.81 o
  14   4   9     1142.34     1076.12    238.19 o
  15   4   9     1333.41     1605.76    250.71 o
  16   4   9     2081.91     1725.69    260.67 o
  17   4   9       25.00      144.89    278.75 o
  18   4   9       76.89     -266.23    266.23 o
  19   4   9      539.67      445.42    202.38 o
  20   4   9      375.67      771.00    205.47 o
  21   4   9        1.90       15.52    318.08 o
  22   4   9      182.53      477.61    227.52 o
  23   4   9      361.94      332.55    344.89 o
  24   4   9      622.92      311.82    363.23 o
   0   5   9      744.24      583.43    184.57 o
   1   5   9        3.51       18.61    167.49 o
   2   5   9      906.36      984.81    142.93 o
   3   5   9     3226.57     2352.95    250.53 o
   4   5   9     5528.28     5186.78    326.11 o
   5   5   9     2273.86     2113.18    237.83 o
   6   5   9      567.33      814.48    214.64 o
   7   5   9       50.08      349.48    198.68 o
   8   5   9      562.86      701.86    213.23 o
   9   5   9       23.69     -257.24    280.43 o
  10   5   9      630.47      997.02    239.25 o
  11   5   9     2045.74     1557.08    277.87 o
  12   5   9     2837.12     2011.59    307.06 o
  13   5   9      581.46      408.65    237.39 o
  14   5   9      226.52     -327.43    327.43 o
  15   5   9      117.58      -57.23    281.57 o
  16   5   9      374.38      -14.02    261.91 o
  17   5   9        0.43       27.60    179.02 o
  18   5   9      193.12       69.75    287.04 o
  19   5   9      748.75      351.68    218.61 o
  20   5   9     1058.93      852.66    247.89 o
  21   5   9       68.47      -59.70    281.75 o
  22   5   9       11.67      -62.17    321.70 o
  23   5   9      167.38     -245.60    342.25 o
   0   6   9       30.62      -40.57    273.29 o
   1   6   9        3.80       91.97    206.71 o
   2   6   9     3126.63     3843.57    398.51 o
   3   6   9     4153.03     3923.26    303.89 o
   4   6   9     9588.48     9255.46    533.61 o
   5   6   9     2555.07     2517.15    274.87 o
   6   6   9     2558.47     3132.33    301.68 o
   7   6   9       12.65       75.57    316.58 o
   8   6   9        5.85     -278.93    314.47 o
   9   6   9       22.95     -293.30    314.47 o
  10   6   9     1352.72     2096.51    300.89 o
  11   6   9     2287.93     2276.23    347.10 o
  12   6   9     4911.29     4979.45    490.31 o
  13   6   9      694.88     -298.95    366.41 o
  14   6   9      666.25      720.47    225.14 o
  15   6   9      115.23      374.96    181.84 o
  16   6   9        7.45      196.92    171.70 o
  17   6   9       25.22       13.32    254.15 o
  18   6   9      406.00        0.00    287.75 o
  19   6   9      667.56      508.56    216.94 o
  20   6   9     1232.07      692.78    248.68 o
  21   6   9       42.88     -202.21    290.22 o
  22   6   9       62.72     -228.22    298.68 o
   0   7   9      500.52      612.80    208.56 o
   1   7   9      708.20      317.03    176.70 o
   2   7   9      228.12      267.32    166.06 o
   4   7   9     4456.88     3295.39    335.90 o
   5   7   9      357.55       96.47    294.27 o
   6   7   9      316.45     -310.85    310.85 o
   7   7   9      731.18      570.47    247.98 o
   8   7   9      461.79      572.67    264.73 o
   9   7   9      412.90       97.53    256.35 o
  10   7   9      103.83     -156.00    368.17 o
  12   7   9     1968.98     2211.42    341.98 o
  13   7   9       70.17      277.43    285.54 o
  14   7   9       72.38      336.43    172.05 o
  15   7   9      380.96      474.35    178.93 o
  16   7   9      203.28      100.88    246.04 o
  17   7   9       57.46     -158.56    235.98 o
  18   7   9       26.89      -73.90    243.30 o
  19   7   9      222.21      403.36    192.24 o
  20   7   9      506.32      675.23    216.67 o
  21   7   9        0.29        0.00    256.79 o
   0   8   9     5217.93     6304.88    445.51 o
   1   8   9     2282.40     1807.80    198.94 o
   2   8   9      435.11      469.60    185.59 o
   3   8   9        4.33      228.58    302.83 o
   4   8   9       49.07     -147.89    299.65 o
   5   8   9       46.03      443.75    191.71 o
   6   8   9      492.86      875.68    237.31 o
   7   8   9     1932.22     2089.72    333.87 o
   8   8   9     3236.20     4723.28    497.10 o
   9   8   9      946.65      928.15    306.62 o
  10   8   9      305.39        0.00    366.76 o
  11   8   9       35.92      -49.56    328.22 o
  12   8   9       85.97     -302.74    302.74 o
  13   8   9       31.81     -175.31    252.30 o
  14   8   9      245.99      470.11    183.34 o
  15   8   9      778.16      278.40    191.71 o
  16   8   9     1190.43      806.01    236.16 o
  17   8   9      149.40     -234.13    234.13 o
  18   8   9       73.02      102.65    230.25 o
  19   8   9       55.86     -131.13    237.31 o
  20   8   9       76.64       25.75    229.10 o
   0   9   9     3905.64     4697.09    456.45 o
   1   9   9      861.01      876.42    206.33 o
   2   9   9     1353.54     1919.04    217.98 o
   3   9   9        8.49     -357.59    357.59 o
   4   9   9       36.65      -49.56    300.09 o
   5   9   9        0.06     -166.23    280.08 o
   6   9   9     1246.02     1670.93    312.09 o
   7   9   9      927.96     1585.21    366.23 o
   8   9   9     3080.38     4699.73    567.03 o
   9   9   9      446.70      433.96    320.99 o
  10   9   9      548.03      836.88    265.53 o
  11   9   9       67.10      137.83    280.60 o
  12   9   9        1.20      130.78    248.68 o
  13   9   9        3.59        0.00    229.81 o
  14   9   9      539.79      566.50    210.76 o
  15   9   9      510.36      512.71    207.76 o
  16   9   9     1279.74     1131.15    313.59 o
  17   9   9      113.03       57.76    237.13 o
  18   9   9      105.78     -243.13    243.13 o
   0  10   9     1150.76     1810.53    340.92 o
   1  10   9       60.36      373.56    232.13 o
   2  10   9       77.02      292.56    202.70 o
   3  10   9      471.50      402.56    235.19 o
   4  10   9      150.87      287.57    335.28 o
   5  10   9      218.87     -244.89    336.95 o
   6  10   9      184.13     -365.44    365.44 o
   7  10   9      136.46      847.72    334.31 o
   8  10   9      869.45     1425.78    372.58 o
   9  10   9       16.83       39.68    356.53 o
  10  10   9       22.88      179.99    195.77 o
  11  10   9      433.88      366.41    184.75 o
  12  10   9      201.68     -132.10    221.08 o
  13  10   9       40.28      207.94    160.41 o
  14  10   9      144.24      -57.67    229.81 o
  15  10   9      176.91      305.47    184.39 o
  16  10   9      406.95      477.17    191.98 o
   0  11   9       68.77      -26.37    465.53 o
   1  11   9        2.54     -230.64    344.85 o
   2  11   9      234.66      522.49    297.61 o
   3  11   9      602.04      180.07    475.76 o
   4  11   9      873.48     1302.32    310.15 o
   5  11   9      387.26     -141.54    369.67 o
   6  11   9      127.96      310.50    384.40 o
   7  11   9       10.82       26.46    363.50 o
   8  11   9       77.92       23.19    420.03 o
   9  11   9       15.41      110.94    213.85 o
  10  11   9      185.65      320.29    176.19 o
  11  11   9      426.01      -91.80    257.94 o
  12  11   9      512.34      595.25    212.97 o
  13  11   9      110.62     -261.03    261.03 o
  14  11   9       42.19     -206.88    248.15 o
   0  12   9        0.66     -512.88    537.84 o
   1  12   9       12.88      -14.33    376.99 o
   2  12   9      248.74      730.00    658.43 o
   3  12   9      293.35       59.61    622.59 o
   4  12   9     1147.68     2394.58    530.96 o
   5  12   9      178.78      191.80    344.80 o
   6  12   9      194.81      -59.97    388.10 o
   7  12   9       27.77      400.45    366.23 o
   8  12   9        1.15     -139.16    208.29 o
   9  12   9        4.40      395.77    173.90 o
  10  12   9      128.74      101.41    165.88 o
   0  13   9      151.15      669.59    371.35 o
   1  13   9      160.21     -396.44    396.44 o
   2  13   9        9.63     -369.17    369.17 o
   3  13   9       22.16      190.92    588.55 o
   4  13   9      334.82      126.90    626.20 o
   0   0  10      220.20      354.59    170.29 o
   1   0  10     3647.94     4044.32    251.20 o
   3   0  10     6076.27     6668.29    340.39 o
   4   0  10    14552.84    13253.50    456.09 o
   5   0  10     6511.90     6243.06    330.78 o
   6   0  10     2497.71     2220.32    241.80 o
   7   0  10     2896.57     3342.48    268.52 o
   8   0  10      210.91       14.37    305.83 o
   9   0  10     1112.23     1683.80    230.07 o
  10   0  10     2873.60     3269.28    290.66 o
  11   0  10     3169.43     4062.15    299.21 o
  12   0  10     8069.40     8661.44    415.44 o
  13   0  10     2983.25     3277.66    308.03 o
  14   0  10      261.76      542.78    223.90 o
  15   0  10      616.07      947.11    237.92 o
  16   0  10      151.43     -345.07    349.57 o
  17   0  10      165.81      235.63    247.01 o
  18   0  10     1107.96     1792.18    282.10 o
  19   0  10      561.88      663.59    272.49 o
  20   0  10     1897.52     1851.53    324.43 o
  21   0  10      850.53      937.85    265.26 o
  22   0  10        0.81     -207.15    366.41 o
  23   0  10       51.82      212.08    261.73 o
  24   0  10       76.48      -78.66    386.07 o
   1   1  10      204.62      623.96     95.04 o
   2   1  10      916.49      807.44     98.47 o
   3   1  10     2199.19     1893.15    171.20 o
   4   1  10     8942.53     8189.89   4595.72 o
   5   1  10     1793.75     2361.19    273.86 o
   6   1  10      248.08     -170.92    170.92 o
   7   1  10      169.47      530.94    142.98 o
   8   1  10     1348.35     1193.77    170.82 o
   9   1  10       97.90      209.36    426.68 o
  10   1  10     1047.14     1452.20    171.82 o
  11   1  10      836.60     1146.23    172.48 o
  12   1  10     4167.96     4800.04    235.41 o
  13   1  10      917.34      966.17    170.00 o
  14   1  10        6.78      328.22    172.62 o
  15   1  10       56.25      222.50    182.90 o
  16   1  10      652.41      454.01    172.96 o
  17   1  10        2.57     -236.85    236.85 o
  18   1  10      401.62      401.11    211.79 o
  19   1  10      200.65      174.72    256.27 o
  20   1  10     1350.87     1432.55    211.15 o
  21   1  10      281.29      171.87    254.64 o
  22   1  10       38.18     -247.25    247.25 o
  23   1  10        2.77        9.95    248.09 o
  24   1  10      186.91      -47.29    273.19 o
   0   2  10    12348.86    12047.26    959.10 o
   1   2  10     2357.48     2634.63    188.03 o
   2   2  10     1041.21      837.66    100.54 o
   3   2  10      633.23      517.78    183.34 o
   4   2  10      624.52      726.06    140.03 o
   5   2  10      441.81      889.50    145.56 o
   6   2  10     1837.57     1704.42    169.21 o
   7   2  10     1306.69     1323.62    183.73 o
   8   2  10     7939.27     8462.85    349.83 o
   9   2  10     1995.54     1883.28    183.06 o
  10   2  10      322.75      135.79    172.30 o
  11   2  10      283.24      305.73    208.47 o
  12   2  10      603.99      401.82    182.73 o
  13   2  10       39.20     -171.56    214.21 o
  14   2  10     1351.18     2107.66    432.19 o
  15   2  10      478.62      113.90    257.02 o
  16   2  10     2782.06     2943.83    222.08 o
  17   2  10      747.21     1036.68    174.94 o
  18   2  10        7.77      301.57    182.26 o
  19   2  10       50.21       65.28    273.59 o
  20   2  10      272.67      355.42    211.11 o
  21   2  10        9.96     -131.13    360.02 o
  22   2  10      429.85      653.71    222.29 o
  23   2  10      131.72     -115.46    273.76 o
  24   2  10      657.81      859.62    386.25 o
   0   3  10    11916.66    10453.72    400.45 o
   1   3  10     5635.03     5331.02    212.13 o
   2   3  10     1862.93     1825.03    156.06 o
   3   3  10     2380.03     2951.64    240.39 o
   4   3  10      188.45       13.40    266.50 o
   5   3  10     1675.40     1838.04    232.72 o
   6   3  10     2061.99     2246.16    261.47 o
   7   3  10     3978.30     4107.92    322.67 o
   8   3  10     8921.90    10691.37    502.65 o
   9   3  10     3727.97     4170.53    320.02 o
  10   3  10      467.40      -89.60    323.82 o
  11   3  10     1078.72     1453.55    242.42 o
  12   3  10      196.39     -108.64    308.91 o
  13   3  10      547.83      730.79    248.42 o
  15   3  10     1331.00     1294.38    284.84 o
  16   3  10     3257.76     3759.06    368.79 o
  17   3  10     1041.84      994.90    252.03 o
  18   3  10       16.92      -80.25    315.70 o
  19   3  10      273.43      743.93    208.47 o
  20   3  10      155.98      221.79    199.21 o
  21   3  10       51.47      199.74    338.89 o
  22   3  10      507.06      237.66    382.37 o
  23   3  10      193.79     -278.75    390.13 o
   0   4  10     4392.89     4537.91    290.83 o
   1   4  10      990.75     1212.48    149.59 o
   2   4  10        5.31       11.28    201.50 o
   3   4  10       44.96     -198.59    256.18 o
   4   4  10     2983.77     2424.65    248.33 o
   5   4  10       53.76      178.84    277.78 o
   6   4  10      108.82     -280.25    288.81 o
   7   4  10      411.43      413.32    232.01 o
   8   4  10     2627.78     3352.44    311.03 o
   9   4  10      819.91     1101.70    237.39 o
  10   4  10       38.84     -321.17    321.17 o
  11   4  10       57.53     -348.86    348.86 o
  12   4  10     1690.32     1604.44    284.13 o
  13   4  10        1.81      519.76    219.93 o
  14   4  10      246.04       81.04    366.94 o
  15   4  10      109.93      112.79    345.42 o
  16   4  10      981.93     1336.44    251.15 o
  17   4  10      401.70      175.75    302.92 o
  18   4  10       55.23     -125.84    314.73 o
  19   4  10        3.55     -156.97    213.32 o
  20   4  10      566.31      602.57    227.52 o
  21   4  10       31.98       96.12    302.30 o
  22   4  10      136.66      196.56    298.07 o
  23   4  10       63.38       50.35    326.55 o
   0   5  10       46.56      249.65    194.62 o
   1   5  10      593.97      697.87    154.26 o
   2   5  10     2412.78     2101.05    176.56 o
   3   5  10     2040.24     2208.42    257.68 o
   4   5  10     9471.66     8701.39    481.05 o
   5   5  10     2261.89     2360.62    277.25 o
   6   5  10     1522.30     1497.47    240.04 o
   7   5  10      487.81      804.86    219.05 o
   8   5  10       99.48      259.97    334.31 o
   9   5  10      237.19      449.39    244.45 o
  10   5  10     1806.82     1644.74    303.27 o
  11   5  10      989.50      781.41    296.13 o
  12   5  10     4440.17     5505.92    485.63 o
  13   5  10     1065.94     1338.82    280.60 o
  14   5  10      271.12      132.98    333.78 o
  15   5  10      133.84     -331.75    331.75 o
  16   5  10      112.88      231.13    198.24 o
  17   5  10       46.74       77.96    288.10 o
  18   5  10      685.17      227.78    326.28 o
  19   5  10      215.36     -328.05    328.05 o
  20   5  10     1231.09     1250.02    278.14 o
  21   5  10      256.18      260.67    213.85 o
  22   5  10        0.26      392.25    210.50 o
   0   6  10      342.09      549.92    211.20 o
   2   6  10     1448.87     1495.53    309.84 o
   3   6  10     2908.63     3093.35    310.06 o
   4   6  10     6065.27     4974.52    395.69 o
   5   6  10     2816.40     3037.44    312.97 o
   6   6  10      716.70      810.60    219.23 o
   7   6  10     1165.36     1559.55    265.26 o
   8   6  10      246.41      103.97    344.01 o
   9   6  10      512.78     1027.36    270.02 o
  10   6  10      960.67     1374.19    289.07 o
  12   6  10     3314.79     4052.54    467.38 o
  13   6  10     1299.29     1416.34    309.35 o
  14   6  10       57.52     -167.82    316.94 o
  15   6  10      317.84      409.71    230.60 o
  16   6  10      115.89      263.41    272.32 o
  17   6  10       54.48      134.13    279.99 o
  18   6  10      401.19      308.91    216.41 o
  19   6  10      255.73      438.63    215.35 o
  20   6  10      826.60      583.70    236.16 o
  21   6  10      402.04      151.85    205.38 o
   0   7  10     3111.90     3110.37    312.09 o
   1   7  10       21.04      291.11    185.92 o
   2   7  10      169.28       80.45    175.32 o
   3   7  10      205.82       30.51    315.88 o
   4   7  10      852.60      859.80    225.58 o
   5   7  10      160.81      -29.10    293.74 o
   6   7  10      335.30     -152.21    309.00 o
   7   7  10       13.90      525.14    242.33 o
   8   7  10     2245.73     2531.00    362.44 o
   9   7  10       29.06      133.78    403.98 o
  10   7  10        5.64      -97.36    375.93 o
  11   7  10       65.14      376.64    265.79 o
  12   7  10      475.45      279.55    397.80 o
  13   7  10      120.86      467.20    239.07 o
  14   7  10      191.34     -165.44    328.14 o
  15   7  10       11.06      169.67    298.07 o
  16   7  10      864.18      356.44    229.81 o
  17   7  10       68.70     -123.90    274.17 o
  18   7  10        4.47     -131.75    255.91 o
  19   7  10       21.32     -155.21    245.33 o
  20   7  10      246.80     -235.45    272.76 o
   0   8  10     4962.27     5936.35    479.90 o
   2   8  10      771.18      798.87    186.69 o
   3   8  10      538.18      896.93    241.72 o
   4   8  10        1.30      -15.61    291.10 o
   5   8  10      374.12      709.27    225.58 o
   6   8  10     1033.66     1348.61    280.78 o
   7   8  10      855.31     1162.01    317.47 o
   9   8  10     1019.61     1326.66    359.88 o
  10   8  10      294.48      116.32    294.54 o
  11   8  10      184.11       60.94    358.30 o
  12   8  10       55.27      170.46    349.39 o
  13   8  10       77.36      318.70    244.71 o
  14   8  10      703.78      420.82    252.12 o
  15   8  10      352.34      168.87    306.53 o
  16   8  10     1306.55      932.82    299.74 o
  17   8  10      334.74      217.91    235.81 o
  18   8  10       19.12       11.90    211.38 o
   1   9  10      896.77      852.98    415.22 o
   2   9  10       85.39      -97.17    313.23 o
   3   9  10      258.88      328.67    338.37 o
   4   9  10      373.42      285.19    310.68 o
   5   9  10      226.79      300.62    307.41 o
   6   9  10      204.05      199.74    236.25 o
   7   9  10      651.96      661.03    301.50 o
   8   9  10     1282.24     1762.73    403.71 o
   9   9  10      568.92     1188.38    366.14 o
  10   9  10        0.81     -406.36    438.01 o
  11   9  10      139.93      208.03    387.57 o
  12   9  10      216.58      183.34    351.06 o
  13   9  10       52.08     -326.11    326.11 o
  14   9  10      180.15      -81.66    295.24 o
  15   9  10      201.19      201.59    239.07 o
  16   9  10      576.12      799.66    284.22 o
  17   9  10      237.78      189.07    168.43 o
   0  10  10      199.96      354.77    391.89 o
   1  10  10       30.48      239.24    277.73 o
   2  10  10      214.80      -42.82    497.32 o
   3  10  10       23.20      329.81    389.51 o
   4  10  10     1299.34     1880.46    322.32 o
   5  10  10       28.37     -167.82    332.99 o
   6  10  10       53.01      245.24    335.46 o
   7  10  10        6.48      289.78    275.93 o
   8  10  10      131.27      601.16    336.69 o
   9  10  10       50.96     -460.33    479.90 o
  10  10  10      175.83      -46.74    436.69 o
  11  10  10        9.16      634.14    276.20 o
  12  10  10      775.50      967.74    323.11 o
  13  10  10       32.63      142.24    256.44 o
  14  10  10        0.16        0.00    211.29 o
   0  11  10       18.94     -393.66    528.14 o
   1  11  10       81.64      260.97    296.22 o
   2  11  10      332.09      852.18    400.01 o
   3  11  10      307.25     1041.20    328.22 o
   4  11  10     1381.44      732.20    321.43 o
   5  11  10      370.20      361.03    266.41 o
   6  11  10      211.80     -128.57    369.23 o
   7  11  10       73.10     -144.27    433.87 o
   8  11  10       33.32     -227.78    529.90 o
   9  11  10       32.93      486.60    500.10 o
  10  11  10      292.66      197.45    415.79 o
  11  11  10      142.02      452.74    261.38 o
  12  11  10      701.80      527.70    256.44 o
   0  12  10      221.65      241.19    602.83 o
   1  12  10       58.78     -416.67    416.67 o
   2  12  10       29.91       97.73    410.01 o
   3  12  10      243.92       86.24    561.56 o
   4  12  10      501.97      230.34    432.72 o
   5  12  10      222.05       34.39    326.02 o
   6  12  10        5.54      149.56    326.02 o
   7  12  10       68.70      -27.07    505.92 o
   0   0  11     1833.12     2255.60    238.81 o
   1   0  11      220.04     -187.17    201.72 o
   2   0  11      892.70      583.65    207.54 o
   3   0  11     2961.86     3412.23    285.10 o
   4   0  11      114.03      207.50    193.30 o
   5   0  11     1603.58     1824.64    228.40 o
   6   0  11      878.82      898.61    199.39 o
   7   0  11      420.24      487.22    211.20 o
   8   0  11     1244.62     1393.41    241.01 o
   9   0  11      127.50     -148.86    312.62 o
  10   0  11      169.16      105.20    299.92 o
  11   0  11     2473.21     2785.94    282.81 o
  12   0  11        9.42     -140.92    320.55 o
  13   0  11      794.53      657.60    233.87 o
  14   0  11      577.96      486.60    230.60 o
  15   0  11      500.44      464.74    231.31 o
  16   0  11      231.82     -104.85    376.99 o
  17   0  11       60.11      249.56    347.63 o
  18   0  11       11.84      289.16    372.14 o
  19   0  11      809.49     1272.42    279.46 o
  20   0  11        2.94      397.63    252.03 o
  21   0  11      340.12      414.73    254.15 o
  22   0  11      143.77       29.37    236.60 o
  23   0  11      258.55     -417.47    417.47 o
   0   1  11     1326.84     1409.99    222.58 o
   1   1  11      756.61      990.10    107.68 o
   2   1  11      157.98      160.66    202.64 o
   3   1  11     1240.20     1538.16    164.84 o
   4   1  11        0.28       77.37    364.20 o
   5   1  11      868.17      426.60    154.99 o
   6   1  11      374.45      -29.63    216.37 o
   7   1  11     1016.32      874.10    162.81 o
   8   1  11      731.17     1056.89    156.00 o
   9   1  11      470.49      225.07    180.47 o
  10   1  11        1.09     -205.00    218.65 o
  11   1  11     1159.59     1292.37    432.06 o
  12   1  11        1.80       28.00    178.76 o
  13   1  11      423.77      675.12    150.72 o
  14   1  11      219.67      278.30    161.75 o
  15   1  11      665.36      209.48    331.53 o
  16   1  11      179.87      529.28    202.12 o
  17   1  11      275.65      284.89    204.60 o
  18   1  11       22.85      -78.18    264.07 o
  19   1  11      586.75     1071.16    328.45 o
  20   1  11        6.22     -108.20    256.22 o
  21   1  11      128.81       58.84    259.99 o
  22   1  11      132.00     -130.17    388.59 o
  23   1  11      244.36      247.27    228.53 o
   0   2  11        2.33       89.25    191.66 o
   1   2  11     2959.44     2920.49    130.00 o
   2   2  11      431.98       -6.56    125.26 o
   3   2  11      395.74      503.92    265.61 o
   4   2  11     1029.53     1368.38    333.30 o
   5   2  11      160.07       98.05    205.44 o
   6   2  11      102.71      199.58    168.14 o
   7   2  11     2251.45     2210.52    189.00 o
   8   2  11        1.75      117.85    290.57 o
   9   2  11     1941.32     1961.99    298.15 o
  10   2  11      440.43      169.89    220.53 o
  11   2  11      404.35      589.72    155.76 o
  12   2  11      468.91      689.66    233.51 o
  13   2  11       71.40      172.05    210.54 o
  14   2  11        0.04        8.57    226.28 o
  15   2  11     1260.91     1252.74    227.78 o
  16   2  11        0.67       -1.30    273.81 o
  17   2  11      493.77      423.54    176.34 o
  18   2  11      239.51      356.32    173.18 o
  19   2  11      188.21      338.83    202.16 o
  20   2  11       82.30      195.32    257.94 o
  21   2  11       33.71      238.30    326.68 o
  22   2  11       19.71      137.60    207.11 o
   0   3  11      201.75       97.97    186.42 o
   1   3  11     3232.21     2637.24    472.67 o
   2   3  11      683.34      790.43    172.89 o
   3   3  11      172.51     -214.82    283.69 o
   4   3  11     1618.64     1917.05    244.45 o
   5   3  11      202.40      176.99    191.54 o
   6   3  11      321.33      267.73    302.21 o
   7   3  11     2449.67     2527.65    280.16 o
   8   3  11       47.21     -336.43    336.43 o
   9   3  11     1869.75     1602.67    272.76 o
  10   3  11      699.79      695.16    238.36 o
  11   3  11      110.18     -248.51    323.90 o
  12   3  11      769.74      743.40    263.14 o
  13   3  11       59.85      308.29    228.84 o
  14   3  11        5.27     -190.57    358.30 o
  15   3  11      948.95     1071.89    282.37 o
  16   3  11        7.91      263.41    318.00 o
  17   3  11      578.69      605.92    255.38 o
  18   3  11      260.38      434.84    237.31 o
  19   3  11       97.08      -17.46    317.82 o
  20   3  11      142.44     -192.16    326.37 o
  21   3  11       12.26      315.70    237.39 o
  22   3  11       13.30      318.17    352.39 o
   0   4  11       59.10      -27.43    259.44 o
   1   4  11      626.70      500.23    141.60 o
   2   4  11      221.72      738.78    140.15 o
   3   4  11     2074.66     2056.65    255.21 o
   4   4  11      503.65     1009.81    231.49 o
   5   4  11     1583.43     1380.27    246.74 o
   6   4  11        9.09      105.20    290.39 o
   7   4  11      313.69      264.11    317.82 o
   8   4  11       17.49      -96.21    297.01 o
   9   4  11      504.73      148.86    340.22 o
  10   4  11      254.33      678.32    245.86 o
  11   4  11     1173.88      983.62    272.84 o
  12   4  11      198.69      442.78    265.35 o
  13   4  11      613.96      561.74    264.20 o
  14   4  11        2.11      259.79    229.46 o
  15   4  11      258.17      285.01    359.44 o
  16   4  11       19.36     -265.97    338.28 o
  17   4  11       96.74      157.50    330.96 o
  18   4  11      129.31     -356.36    356.36 o
  19   4  11      397.81      668.27    230.25 o
  20   4  11       55.16      514.74    226.55 o
  21   4  11      107.24      336.60    226.37 o
   0   5  11     1040.35      852.48    213.32 o
   1   5  11        3.58      -18.68    207.94 o
   2   5  11      384.01      486.58    180.03 o
   3   5  11     2949.66     2814.69    287.31 o
   4   5  11       31.64     -146.83    293.22 o
   5   5  11     2734.65     1948.10    282.02 o
   6   5  11      446.37      -61.46    309.44 o
   7   5  11       25.71      303.36    318.35 o
   8   5  11      760.88      217.82    369.41 o
   9   5  11        2.87      -69.49    361.03 o
  10   5  11       53.55     -198.06    369.14 o
  11   5  11     1691.80     2459.66    347.10 o
  12   5  11        1.92      280.87    268.88 o
  13   5  11     1046.00     1411.31    289.34 o
  14   5  11      296.66      148.06    350.09 o
  15   5  11       43.89      181.48    326.20 o
  16   5  11      180.28      409.18    242.86 o
  17   5  11        8.34     -346.39    346.39 o
  18   5  11        3.71      -16.84    237.13 o
  19   5  11      579.92      276.90    249.65 o
  20   5  11        0.25       56.26    217.29 o
  21   5  11      218.85      239.51    308.56 o
   0   6  11     1166.44     1282.56    254.15 o
   1   6  11      485.85      552.41    407.11 o
   2   6  11      413.06      459.27    187.35 o
   3   6  11      900.98      954.96    216.76 o
   4   6  11       67.45      120.02    273.29 o
   5   6  11      480.74      121.34    294.19 o
   6   6  11      505.46      436.69    224.25 o
   7   6  11      481.68      115.52    353.53 o
   8   6  11      689.01     1137.41    283.07 o
   9   6  11      305.19     -185.89    393.66 o
  10   6  11       78.38      173.90    271.43 o
  11   6  11      759.85      843.23    308.65 o
  12   6  11       16.26      -39.68    376.99 o
  13   6  11      257.12     -235.45    385.02 o
  14   6  11      268.61      373.02    257.94 o
  15   6  11      371.26      367.20    253.71 o
  16   6  11      136.88     -299.83    376.37 o
  17   6  11      102.64      -84.22    319.41 o
  18   6  11        2.12      143.30    302.12 o
  19   6  11      297.81      114.82    221.08 o
  20   6  11        1.50      165.17    278.84 o
   0   7  11      186.93      676.38    263.50 o
   1   7  11     1875.27     2156.55    280.69 o
   2   7  11        3.57      -46.19    230.41 o
   3   7  11        9.53     -145.24    297.01 o
   4   7  11       77.05     -310.15    310.15 o
   5   7  11       33.53       93.21    209.53 o
   6   7  11       10.60      127.87    296.65 o
   7   7  11     1902.62     2640.44    364.38 o
   8   7  11       96.54      422.85    290.31 o
   9   7  11     1127.92     1630.81    325.76 o
  10   7  11       31.92      356.88    395.25 o
  11   7  11       32.88     -300.18    426.29 o
  12   7  11       20.26      254.77    261.03 o
  13   7  11        4.47     -102.38    379.11 o
  14   7  11       20.81     -233.51    379.28 o
  15   7  11      953.42      736.79    289.51 o
  16   7  11       26.80      101.94    349.12 o
  17   7  11      452.73       15.79    322.40 o
  18   7  11       39.59     -296.21    296.21 o
   0   8  11       55.42       37.65    378.58 o
   1   8  11     1236.45     1460.42    271.39 o
   2   8  11      205.23      203.04    196.13 o
   3   8  11       13.88     -189.69    333.43 o
   4   8  11      529.70      356.18    229.72 o
   5   8  11        3.72      397.71    216.32 o
   6   8  11       91.55     -296.30    321.43 o
   7   8  11     1180.87     1344.29    315.09 o
   8   8  11       22.04       20.02    286.07 o
   9   8  11      771.45     1069.33    352.39 o
  10   8  11      191.63      229.72    416.85 o
  11   8  11       67.32      -46.21    404.15 o
  12   8  11      253.84      571.09    307.32 o
  13   8  11        0.17     -188.80    420.03 o
  14   8  11        0.14     -396.48    396.48 o
  15   8  11      699.10      139.16    389.51 o
  16   8  11        4.27      -47.18    304.24 o
  17   8  11      255.92     -284.31    284.31 o
   0   9  11        6.04     -405.39    405.39 o
   1   9  11      174.13      256.12    233.92 o
   2   9  11      148.59      462.59    188.73 o
   3   9  11      390.46      502.04    258.65 o
   4   9  11      289.14      136.77    352.03 o
   5   9  11      323.55      197.62    323.82 o
   6   9  11       40.31     -221.52    329.55 o
   7   9  11      203.16      376.55    260.23 o
   8   9  11        2.62     -481.31    481.31 o
   9   9  11      102.48      391.28    452.92 o
  10   9  11      172.81      860.42    340.13 o
  11   9  11      281.27      634.23    354.68 o
  12   9  11      119.05     -370.55    451.86 o
  13   9  11      136.27      331.93    425.40 o
  14   9  11        0.73      -18.17    357.59 o
  15   9  11      129.54     -109.00    301.42 o
   0  10  11       39.42     -337.13    507.15 o
   1  10  11        4.48      155.45    310.59 o
   2  10  11        4.49      -74.56    305.52 o
   3  10  11      871.42      398.77    414.38 o
   4  10  11       36.81      344.63    374.26 o
   5  10  11      713.22      581.14    262.53 o
   6  10  11        4.98      185.28    235.19 o
   7  10  11        0.61     -124.16    386.69 o
   8  10  11       26.04      172.84    411.29 o
   9  10  11        8.31      863.51    356.09 o
  10  10  11       18.44      111.02    534.14 o
  11  10  11      514.88     1069.60    416.59 o
  12  10  11       25.83      413.06    439.78 o
   0  11  11      154.12      205.47    543.40 o
   1  11  11       16.64      243.71    567.47 o
   2  11  11       64.33     -194.76    359.82 o
   3  11  11      470.24      -42.95    436.16 o
   4  11  11        2.75       37.92    369.23 o
   5  11  11      473.08      456.71    252.21 o
   6  11  11       86.26      272.58    352.83 o
   7  11  11       17.22      268.44    305.74 o
   8  11  11      124.32      -55.64    522.94 o
   9  11  11        9.37      277.61    559.09 o
   0   0  12     2712.55     2905.26    287.75 o
   1   0  12     2961.12     2643.80    344.76 o
   2   0  12      423.78      699.97    145.94 o
   3   0  12        1.91      161.82    305.83 o
   4   0  12       56.19      589.43    217.73 o
   5   0  12      188.43      129.63    313.41 o
   6   0  12      591.89     1102.14    238.10 o
   7   0  12     2800.59     2472.35    290.22 o
   8   0  12     1993.65     2283.90    292.86 o
   9   0  12     1171.70     1561.84    257.94 o
  10   0  12      229.43       48.59    331.40 o
  11   0  12       44.20     -244.18    330.25 o
  12   0  12       16.99      100.00    308.82 o
  13   0  12      105.53     -102.21    323.02 o
  14   0  12      266.74      872.94    254.15 o
  15   0  12     1322.37     1499.67    303.62 o
  16   0  12      974.72      532.64    296.30 o
  17   0  12      218.79     -112.35    384.31 o
  18   0  12       88.36       19.14    357.41 o
  19   0  12       98.69      163.85    256.53 o
  20   0  12       65.01       78.84    383.25 o
  21   0  12       14.26      281.05    369.14 o
   0   1  12     1437.03     1364.52    345.02 o
   1   1  12      970.17     1146.23    117.54 o
   2   1  12      308.12      318.03    113.68 o
   3   1  12       73.66      -16.52    228.82 o
   4   1  12       80.23      380.49    148.03 o
   5   1  12       35.91        9.82    226.52 o
   6   1  12      323.58      497.89    159.41 o
   7   1  12     1107.85     1604.35    404.99 o
   8   1  12     1230.65     1405.21    245.20 o
   9   1  12      497.40      545.10    172.37 o
  10   1  12      112.56       67.48    237.20 o
  11   1  12      246.11     -112.12    569.50 o
  12   1  12      113.89     -217.55    524.88 o
  13   1  12        3.96      -76.90    232.29 o
  14   1  12      124.61      461.03    232.54 o
  15   1  12      623.09      857.23    348.95 o
  16   1  12      605.49      539.74    387.62 o
  17   1  12      113.50        1.10    271.63 o
  18   1  12       40.77     -104.72    255.00 o
  19   1  12      219.70      238.06    218.51 o
  20   1  12       85.47     -263.91    263.91 o
  21   1  12        0.08      161.69    266.48 o
   0   2  12      679.30      379.29    158.84 o
   1   2  12      186.35      253.03    131.17 o
   2   2  12       10.77       45.90    223.50 o
   3   2  12     1439.23     1187.29    273.29 o
   4   2  12      759.61      689.29    181.23 o
   5   2  12      793.60      822.93    173.49 o
   6   2  12       19.01      169.14    220.90 o
   7   2  12      273.14      593.05    332.90 o
   8   2  12      435.28      539.37    153.81 o
   9   2  12       52.91       64.65    219.18 o
  10   2  12        0.51       99.66    209.49 o
  11   2  12     1039.02      990.08    182.01 o
  12   2  12      509.92      433.28    200.46 o
  13   2  12      195.05      276.72    203.59 o
  14   2  12        4.24      302.77    475.36 o
  15   2  12      273.64      616.94    174.28 o
  16   2  12      168.78      -95.19    250.89 o
  17   2  12        0.39     -194.04    200.80 o
  18   2  12        1.55      123.72    208.42 o
  19   2  12      342.10      165.92    497.36 o
  20   2  12      198.84      -69.90    269.51 o
  21   2  12       14.03      145.86    210.52 o
   0   3  12      299.89      -14.37    252.83 o
   1   3  12        1.59       40.59    183.64 o
   2   3  12      179.15      689.80    149.09 o
   3   3  12     2095.31     2131.34    287.48 o
   4   3  12     1531.87     2056.30    280.78 o
   5   3  12     1622.13     1964.23    279.72 o
   6   3  12      294.51      145.06    342.51 o
   7   3  12        9.66      -32.72    327.96 o
   8   3  12      174.98      234.40    285.72 o
   9   3  12        8.82      -51.06    297.54 o
  10   3  12       47.93      243.83    336.87 o
  11   3  12     1154.45     1732.66    293.66 o
  12   3  12      664.98      711.48    287.75 o
  13   3  12      508.20       36.68    398.68 o
  14   3  12      156.15       56.17    374.35 o
  15   3  12       28.63      452.30    240.13 o
  16   3  12       73.95     -341.63    360.85 o
  17   3  12        0.35       75.75    352.03 o
  18   3  12       17.48       56.26    358.82 o
  19   3  12      424.76     -240.83    398.33 o
  20   3  12      186.85     -400.71    400.71 o
  21   3  12       57.38      -91.89    346.74 o
   0   4  12      173.06      -29.01    307.24 o
   1   4  12      368.03       63.28    215.93 o
   2   4  12      123.69       22.16    209.86 o
   4   4  12     1489.57     1142.61    254.59 o
   5   4  12      478.42      924.00    235.19 o
   6   4  12      208.10      259.79    297.10 o
   7   4  12      369.65      901.43    222.40 o
   8   4  12      103.72     -224.08    334.84 o
   9   4  12      192.08      319.67    348.07 o
  10   4  12       13.94     -255.30    375.40 o
  11   4  12      612.04      317.20    416.23 o
  12   4  12      748.97      -76.54    418.17 o
  13   4  12      116.24      745.60    281.31 o
  14   4  12       54.46      253.36    358.21 o
  15   4  12      289.57       38.98    390.13 o
  16   4  12       27.93      328.84    338.81 o
  17   4  12        7.12     -364.73    364.73 o
  18   4  12        0.75       55.47    359.35 o
  19   4  12      205.43      181.84    369.58 o
  20   4  12      193.67     -358.82    358.82 o
   0   5  12      756.38     1154.52    229.81 o
   1   5  12     1296.92     1300.84    170.66 o
   2   5  12       21.21      416.08    158.51 o
   3   5  12        3.04      -63.41    280.78 o
   4   5  12      240.37      142.60    321.43 o
   5   5  12        0.77      -15.96    316.14 o
   6   5  12       11.77      426.55    222.14 o
   7   5  12     1190.11     1074.71    275.67 o
   8   5  12      560.16      374.35    416.06 o
   9   5  12      594.01       18.61    392.16 o
  10   5  12       19.27      394.72    271.79 o
  11   5  12       39.26      178.31    269.49 o
  12   5  12      128.31      182.81    374.35 o
  13   5  12        2.38     -402.21    402.21 o
  14   5  12        1.11       81.31    404.33 o
  15   5  12      455.96      601.07    284.13 o
  16   5  12      283.07      -19.67    284.66 o
  17   5  12      144.90     -304.86    381.31 o
  18   5  12        8.61      201.15    245.51 o
  19   5  12       75.86      264.91    229.81 o
   0   6  12     1690.38     1583.71    297.98 o
   1   6  12     1371.31     1325.19    199.77 o
   2   6  12      447.59      949.72    177.31 o
   3   6  12        0.50      178.93    286.95 o
   4   6  12       62.60      240.39    296.04 o
   5   6  12       52.35      195.51    296.13 o
   6   6  12      452.16      864.48    255.56 o
   7   6  12     1262.46     1523.48    311.47 o
   8   6  12     1252.34     1738.74    338.98 o
   9   6  12      636.70     1013.07    296.30 o
  10   6  12      249.08       82.45    414.73 o
  11   6  12       26.36     -405.65    405.65 o
  12   6  12        0.63      151.59    419.14 o
  13   6  12       29.49     -367.38    419.32 o
  14   6  12      205.91     -462.27    462.27 o
  15   6  12      657.55     1400.11    362.09 o
  16   6  12      539.37      852.22    313.94 o
  17   6  12      111.77      188.28    383.25 o
  18   6  12       78.28      194.89    317.11 o
   0   7  12      880.52      776.56    275.23 o
   1   7  12      164.80      319.96    262.13 o
   2   7  12      357.04      161.95    256.60 o
   3   7  12      152.04     -270.02    329.46 o
   4   7  12        6.71     -212.79    333.16 o
   5   7  12       93.68      -16.58    322.05 o
   6   7  12      389.14      286.95    342.07 o
   7   7  12      273.87      523.11    281.66 o
   8   7  12      759.00      615.71    305.74 o
   9   7  12       80.32      294.63    297.54 o
  10   7  12      136.30      310.50    412.44 o
  11   7  12      219.68      527.26    298.24 o
  12   7  12        4.15      442.69    300.80 o
  13   7  12       13.08     -137.22    456.18 o
  14   7  12      149.19      -44.45    452.39 o
  15   7  12      213.74      993.93    342.07 o
  16   7  12      386.54      451.77    275.23 o
  17   7  12       22.43      -90.74    339.95 o
   0   8  12      176.77     -162.52    361.47 o
   1   8  12        1.63      399.93    219.79 o
   2   8  12       18.11     -196.22    444.81 o
   3   8  12      674.28      124.52    367.47 o
   4   8  12      150.46      117.82    362.97 o
   5   8  12      349.45        0.00    311.65 o
   6   8  12        4.48     -292.07    339.16 o
   7   8  12       23.53      112.17    349.04 o
   8   8  12      135.27      144.98    377.78 o
   9   8  12        3.13     -450.18    450.18 o
  10   8  12        5.72     -121.17    497.10 o
  11   8  12      466.76     1410.25    389.78 o
  12   8  12      146.93       25.13    491.63 o
  13   8  12      105.99      603.19    338.54 o
  14   8  12        0.48       33.86    298.77 o
  15   8  12       56.62       41.71    399.04 o
   0   9  12        0.19      400.27    281.57 o
   1   9  12        0.18     -284.21    309.45 o
   2   9  12      114.28      189.49    310.73 o
   3   9  12      423.93      671.71    285.90 o
   4   9  12      606.09      778.94    277.17 o
   5   9  12      338.04      221.34    355.83 o
   6   9  12      130.41      192.51    332.99 o
   7   9  12       11.57     -311.91    361.03 o
   8   9  12        1.50      433.52    266.32 o
   9   9  12        0.32      174.52    461.47 o
  10   9  12       59.45      320.02    362.62 o
  11   9  12      318.55      422.49    412.97 o
  12   9  12      308.11     -348.15    573.73 o
  13   9  12      107.71     -486.87    486.87 o
   0  10  12       16.91     -131.75    491.54 o
   1  10  12      127.64       77.02    584.49 o
   2  10  12       63.39      141.27    277.17 o
   3  10  12      103.51      486.08    269.41 o
   4  10  12      394.92       54.59    347.45 o
   5  10  12       54.63     -103.79    340.31 o
   6  10  12       81.32      124.78    336.34 o
   7  10  12      122.07     -430.61    430.61 o
   8  10  12        7.66      120.64    468.53 o
   9  10  12       63.95     -414.20    574.00 o
   0  11  12      192.17      -62.52    672.59 o
   1  11  12      336.04      148.14    408.81 o
   2  11  12        8.61     -287.22    387.08 o
   3  11  12        0.82      109.44    400.89 o
   4  11  12       33.42     -384.40    384.40 o
   0   0  13     3409.04     3241.68    329.99 o
   1   0  13      669.63      619.94    242.51 o
   2   0  13      614.70      504.16    478.71 o
   3   0  13      834.29     1090.85    274.08 o
   4   0  13        2.82     -315.97    339.16 o
   6   0  13      791.08      849.49    275.23 o
   7   0  13      418.55      656.98    276.90 o
   8   0  13     2502.29     2738.67    329.19 o
   9   0  13      615.74      985.38    280.08 o
  10   0  13      223.67      277.17    349.21 o
  11   0  13      373.06      506.53    251.50 o
  12   0  13       38.37      -88.89    338.72 o
  13   0  13      125.06      -54.41    353.45 o
  14   0  13      565.73     1091.91    298.95 o
  15   0  13      136.20     -445.86    445.86 o
  16   0  13     1011.33      560.68    318.17 o
  17   0  13      254.62      373.73    392.42 o
  18   0  13       14.57     -362.44    362.44 o
  19   0  13      111.77      281.84    386.34 o
  20   0  13       45.17      246.39    376.02 o
   0   1  13     1856.03     1919.71    344.41 o
   1   1  13      188.30       76.52    172.78 o
   2   1  13      154.89      -72.87    198.51 o
   3   1  13      131.98      276.35    304.19 o
   4   1  13      275.91      322.36    181.30 o
   5   1  13      102.68      369.09    451.15 o
   6   1  13      290.81      466.51    290.35 o
   7   1  13      102.83      416.84    202.02 o
   8   1  13     1406.73     1926.83    204.36 o
   9   1  13      143.09      310.21    208.85 o
  10   1  13       12.08      -52.32    238.89 o
  11   1  13       94.44      -37.34    232.49 o
  12   1  13      170.93      373.07    206.14 o
  13   1  13        7.30     -136.41    279.15 o
  14   1  13      182.88      182.34    280.69 o
  15   1  13       20.70       50.40    277.86 o
  16   1  13      622.94      370.92    279.19 o
  17   1  13       83.94      254.08    269.82 o
  18   1  13        0.15      550.91    311.91 o
  19   1  13       25.22     -192.38    267.51 o
  20   1  13      117.19      197.08    367.33 o
   0   2  13      177.34      123.93    227.83 o
   1   2  13       52.74      225.44    149.20 o
   2   2  13      454.81      506.40    155.21 o
   3   2  13       46.53      -97.19    258.88 o
   4   2  13     2242.57     3022.38    413.10 o
   5   2  13      101.04      548.91    462.75 o
   6   2  13      229.22      382.34    406.31 o
   7   2  13      102.08       76.39    400.84 o
   8   2  13      123.48      336.27    166.97 o
   9   2  13        2.19      237.18    468.57 o
  10   2  13      275.28      208.14    258.42 o
  11   2  13       11.50      249.13    267.29 o
  12   2  13     1264.91     1169.04    212.07 o
  13   2  13      102.75       98.07    270.43 o
  14   2  13       21.36     -145.04    342.82 o
  15   2  13       51.36      300.42    179.24 o
  16   2  13       80.05      318.51    184.25 o
  17   2  13        3.64     -142.29    440.57 o
  18   2  13      114.26      238.28    280.56 o
  19   2  13        0.96     -288.96    288.96 o
   0   3  13       39.82     -200.27    304.50 o
   1   3  13      332.29      920.29    165.58 o
   2   3  13      612.25      454.91    194.27 o
   3   3  13      428.57      601.33    278.66 o
   4   3  13     2836.27     3216.11    344.19 o
   5   3  13      545.98      313.32    409.53 o
   6   3  13      469.20      384.40    245.60 o
   7   3  13      335.44      915.63    272.49 o
   8   3  13       66.13      -72.49    359.35 o
   9   3  13      139.89     -129.46    367.29 o
  10   3  13      429.66      866.07    285.45 o
  11   3  13      147.57      402.56    416.50 o
  12   3  13     1333.79     1485.04    352.83 o
  13   3  13      282.41      428.31    297.18 o
  14   3  13       96.68     -161.64    394.80 o
  15   3  13      143.83     -344.54    407.59 o
  16   3  13       46.78      163.05    361.38 o
  17   3  13       26.30      425.67    270.20 o
  18   3  13      157.30     -435.28    435.28 o
  19   3  13       16.41     -374.08    395.69 o
   0   4  13      849.43      803.28    220.02 o
   1   4  13       41.29     -227.71    227.71 o
   2   4  13       10.00     -282.83    290.92 o
   3   4  13       62.04      286.95    341.01 o
   4   4  13      856.12      963.16    284.66 o
   5   4  13       92.38      234.92    256.18 o
   6   4  13        0.45     -351.24    354.06 o
   7   4  13       88.87     -360.32    404.24 o
   8   4  13      520.20     -415.88    415.88 o
   9   4  13        1.72     -267.38    388.19 o
  10   4  13        7.55      519.76    266.14 o
  11   4  13        7.12      391.98    278.84 o
  12   4  13      493.71      289.25    464.74 o
  13   4  13       79.91     -417.03    417.03 o
  14   4  13        9.81     -429.20    429.20 o
  15   4  13       44.39       20.99    428.05 o
  16   4  13      199.72     -104.68    420.03 o
  17   4  13        8.16     -422.85    422.85 o
  18   4  13        9.13     -199.74    393.22 o
   0   5  13     2277.71     2254.89    305.21 o
   1   5  13      162.43       12.50    249.85 o
   2   5  13      489.88      465.50    175.18 o
   3   5  13      130.06     -186.78    367.82 o
   4   5  13        4.97     -272.67    340.31 o
   5   5  13       69.02     -295.68    364.73 o
   6   5  13      504.33      247.01    360.24 o
   7   5  13       93.22      201.59    377.52 o
   8   5  13     1717.81     2070.94    360.06 o
   9   5  13      141.63      297.98    423.91 o
  10   5  13      154.71     -144.27    406.53 o
  11   5  13       78.76      275.84    393.31 o
  12   5  13       15.33     -120.28    292.16 o
  13   5  13        7.73      761.12    294.71 o
  14   5  13      257.37      287.31    460.68 o
  15   5  13       26.34      370.64    435.10 o
  16   5  13      665.92      942.96    351.06 o
  17   5  13       59.89      166.14    423.73 o
   0   6  13     1502.66     1401.00    304.15 o
   1   6  13      394.45      883.52    193.61 o
   2   6  13      206.43      463.32    181.73 o
   3   6  13      405.27      335.81    239.25 o
   4   6  13       10.76       68.43    226.99 o
   5   6  13      306.29      286.87    262.70 o
   6   6  13      317.59      266.23    383.25 o
   7   6  13      242.68      288.54    281.57 o
   8   6  13     1098.67     1801.80    356.62 o
   9   6  13      323.19      291.36    449.04 o
  10   6  13       68.88      109.08    423.20 o
  11   6  13      199.64      757.33    302.21 o
  12   6  13       41.66     -326.11    445.33 o
  13   6  13       67.54     -140.39    451.68 o
  14   6  13      239.76     -185.89    511.65 o
  15   6  13       66.56      260.41    329.46 o
  16   6  13      460.67      218.61    467.47 o
   0   7  13      207.76        0.00    363.41 o
   1   7  13       60.69       68.14    209.67 o
   2   7  13       17.01      153.07    249.68 o
   3   7  13       45.87      361.73    224.78 o
   4   7  13      474.87      689.87    245.07 o
   5   7  13       34.25      296.21    221.87 o
   6   7  13        0.86      -53.62    353.27 o
   7   7  13       33.68     -404.68    404.68 o
   8   7  13      190.20      694.10    296.13 o
   9   7  13       54.71     -443.57    443.57 o
  10   7  13       48.52      454.15    305.56 o
  11   7  13       32.54      437.31    339.34 o
  12   7  13      258.10      225.22    488.46 o
  13   7  13        1.19     -526.20    526.20 o
  14   7  13        9.05     -482.28    482.28 o
   0   8  13        5.14     -150.62    412.09 o
   1   8  13       38.60      218.02    235.00 o
   2   8  13      290.14      173.26    372.45 o
   3   8  13       35.10       18.25    381.84 o
   4   8  13      906.82      524.88    278.40 o
   5   8  13       62.44       61.11    253.09 o
   6   8  13      161.87      671.18    257.41 o
   7   8  13       48.20       77.34    365.88 o
   8   8  13        7.31     -399.92    399.92 o
   9   8  13        6.29      -46.74    449.13 o
  10   8  13      195.53     -529.46    529.46 o
  11   8  13       15.92     -236.51    518.09 o
  12   8  13      560.39     1523.48    439.87 o
   0   9  13       39.85       97.89    482.46 o
   1   9  13       91.56     -154.10    343.30 o
   2   9  13       86.48      159.15    304.20 o
   3   9  13      126.19     -421.35    421.35 o
   4   9  13      609.62     1046.40    293.13 o
   5   9  13      144.08     -382.11    382.11 o
   6   9  13       52.41     -368.70    368.70 o
   7   9  13       97.27      384.84    278.58 o
   8   9  13       40.61     -223.28    450.01 o
   9   9  13       41.88     -275.75    461.65 o
   0  10  13      440.29     1132.12    414.12 o
   1  10  13        8.68      -13.00    379.85 o
   2  10  13       30.99      184.13    261.64 o
   3  10  13       14.73      185.01    257.94 o
   4  10  13       54.94     -275.84    367.20 o
   5  10  13       25.57      245.15    311.12 o
   0   0  14        1.25       34.74    355.91 o
   1   0  14      801.20      711.09    286.82 o
   2   0  14      151.77      -19.06    219.49 o
   3   0  14        5.01       94.98    369.58 o
   4   0  14      521.60      894.02    266.76 o
   5   0  14        0.01       18.87    374.43 o
   6   0  14       49.81        0.00    368.35 o
   7   0  14      604.53      872.94    283.69 o
   8   0  14        0.15     -397.80    397.80 o
   9   0  14      522.27      815.18    262.26 o
  10   0  14      155.64      262.61    379.72 o
  11   0  14       10.38     -339.25    363.50 o
  12   0  14      267.86      929.47    267.38 o
  13   0  14        0.28      -38.89    354.06 o
  14   0  14        0.97      118.26    392.51 o
  15   0  14      306.06       39.95    452.74 o
  16   0  14        1.64     -347.10    381.58 o
  17   0  14      164.57      361.73    289.16 o
  18   0  14       87.56      270.20    269.93 o
   0   1  14       13.53      319.91    197.16 o
   1   1  14      262.89      219.74    165.78 o
   2   1  14      100.12      126.23    138.22 o
   3   1  14      111.85      152.15    210.00 o
   4   1  14      340.42      105.77    289.84 o
   5   1  14      113.41       28.60    267.40 o
   6   1  14       19.75      225.71    259.74 o
   7   1  14      235.47      198.00    265.17 o
   8   1  14       12.24       47.91    252.76 o
   9   1  14      184.87      414.35    479.55 o
  10   1  14      128.44     -270.28    270.28 o
  11   1  14       85.15      196.49    232.41 o
  12   1  14      144.90     -165.76    281.07 o
  13   1  14       54.24     -126.10    260.41 o
  14   1  14        0.25     -290.85    290.85 o
  15   1  14      126.60     -288.27    288.27 o
  16   1  14        9.17       61.21    285.66 o
  17   1  14       84.51      298.78    349.79 o
  18   1  14       61.61      252.05    498.69 o
   0   2  14      342.15      623.08    517.29 o
   1   2  14        0.05       16.78    149.24 o
   2   2  14       25.31       81.94    144.17 o
   3   2  14      811.46      646.04    199.08 o
   4   2  14       19.58       98.31    256.52 o
   5   2  14      645.24      631.29    288.32 o
   6   2  14       80.66      165.37    184.17 o
   7   2  14        0.24     -224.84    262.21 o
   8   2  14      222.47      614.48    245.99 o
   9   2  14        3.81      115.45    257.24 o
  10   2  14        0.13     -269.47    269.47 o
  11   2  14      492.54      811.52    191.91 o
  12   2  14       16.88     -132.44    380.92 o
  13   2  14      293.04      216.73    265.86 o
  14   2  14       78.92      411.37    380.56 o
  15   2  14       12.85      335.31    207.60 o
  16   2  14       77.68      293.42    224.22 o
  17   2  14        3.42      -37.99    260.87 o
   0   3  14      405.64     1035.20    253.00 o
   1   3  14        0.22     -177.97    225.53 o
   2   3  14      101.50        5.40    305.03 o
   3   3  14      671.22      484.14    266.14 o
   4   3  14        0.57     -371.52    371.52 o
   5   3  14      604.35      716.59    255.91 o
   6   3  14      138.73     -132.72    379.64 o
   7   3  14        3.14      135.01    357.15 o
   8   3  14      305.94      541.19    278.40 o
   9   3  14        0.06     -120.11    389.69 o
  10   3  14        7.42      448.69    266.76 o
  11   3  14      377.26      798.60    287.31 o
  12   3  14        2.71     -403.36    406.44 o
  13   3  14      276.87      -42.77    454.86 o
  14   3  14      101.15      206.26    274.34 o
  15   3  14        7.57     -410.68    410.68 o
  16   3  14       79.07      283.69    415.26 o
  17   3  14        7.20      367.38    417.56 o
   0   4  14      288.87      328.05    241.72 o
   1   4  14      274.19      158.62    194.20 o
   2   4  14       10.22       40.53    251.90 o
   3   4  14       76.09      126.81    317.91 o
   4   4  14       17.47     -164.91    355.39 o
   5   4  14       42.00     -300.09    345.86 o
   6   4  14       56.54      227.61    354.06 o
   7   4  14      216.19      116.93    396.22 o
   8   4  14      166.17      -80.07    412.00 o
   9   4  14      221.43      350.54    413.94 o
  10   4  14        0.35     -317.03    413.23 o
  11   4  14       83.04      475.85    288.89 o
  12   4  14       11.22     -266.41    425.40 o
  13   4  14       31.84      269.76    401.33 o
  14   4  14       47.95     -339.69    470.11 o
  15   4  14      141.42     -271.08    463.41 o
  16   4  14       60.53      -44.80    428.23 o
   0   5  14        0.62      104.94    361.12 o
   1   5  14      560.16      744.94    179.24 o
   2   5  14       64.45       16.26    272.23 o
   3   5  14        4.84      326.02    329.37 o
   4   5  14      262.54      -18.52    333.78 o
   5   5  14        4.75       93.21    341.72 o
   6   5  14       19.32      180.07    247.09 o
   7   5  14      514.63      657.77    282.63 o
   8   5  14        4.15     -306.80    430.34 o
   9   5  14      347.09      872.24    291.72 o
  10   5  14       84.95     -241.98    429.20 o
  11   5  14        0.15       45.68    416.94 o
  12   5  14      123.32      198.95    321.96 o
  13   5  14        0.37      -94.53    427.43 o
  14   5  14        0.87      237.48    465.00 o
  15   5  14      229.14      281.66    464.65 o
   0   6  14        1.51     -298.33    357.59 o
   1   6  14      216.73      333.71    212.42 o
   2   6  14      113.32       84.20    252.13 o
   3   6  14       37.56       36.24    331.49 o
   4   6  14      302.10      362.88    262.00 o
   5   6  14       15.95      305.47    236.25 o
   6   6  14       35.05      -18.78    345.69 o
   7   6  14      177.11      771.09    280.25 o
   8   6  14        0.50     -406.09    406.09 o
   9   6  14      155.82      329.72    288.10 o
  10   6  14      108.53       46.03    438.63 o
  11   6  14       35.76       23.81    443.39 o
  12   6  14      146.50      297.27    478.40 o
  13   6  14       11.14     -275.14    443.39 o
   0   7  14       14.29      203.44    382.37 o
   1   7  14        0.28      111.37    269.94 o
   2   7  14       29.14        4.17    265.21 o
   3   7  14      274.78      396.92    258.56 o
   4   7  14      116.53       18.17    349.48 o
   5   7  14      266.38       91.89    347.89 o
   6   7  14        3.33       18.78    253.97 o
   7   7  14        1.82      397.45    257.94 o
   8   7  14       11.75      394.19    280.52 o
   9   7  14        1.15      114.11    407.15 o
  11   7  14      171.91      406.97    506.53 o
   0   8  14      112.67      205.21    415.97 o
   1   8  14       11.44       60.60    330.78 o
   2   8  14       15.10      362.51    347.18 o
   3   8  14      415.60      408.21    261.73 o
   4   8  14        7.47      163.50    337.84 o
   5   8  14      349.59      489.96    252.39 o
   6   8  14       33.96      204.41    359.27 o
   7   8  14        9.99       99.56    393.48 o
   8   8  14       83.27      174.25    401.42 o
   9   8  14        3.73       71.61    438.81 o
   0   9  14      186.01      337.84    515.27 o
   1   9  14       22.51      -64.20    345.87 o
   2   9  14       43.67     -343.09    343.09 o
   3   9  14       85.66        0.00    372.14 o
   4   9  14        1.65      256.27    336.43 o
   0   0  15       76.64     -336.69    360.94 o
   1   0  15        5.62      236.30    191.21 o
   2   0  15        0.25     -212.38    251.59 o
   3   0  15      559.93      665.00    296.92 o
   4   0  15       40.26      368.61    407.77 o
   5   0  15      357.80     -185.72    396.04 o
   6   0  15       12.23     -284.93    382.37 o
   7   0  15       12.47     -346.13    370.82 o
   8   0  15       48.46      234.48    244.45 o
   9   0  15        0.14     -203.88    377.78 o
  10   0  15        8.35     -346.13    380.78 o
  11   0  15      330.87      142.77    397.80 o
  12   0  15       27.86      373.11    399.74 o
  13   0  15      122.13       20.64    428.40 o
  14   0  15        8.02     -105.47    373.90 o
  15   0  15       24.57      341.28    386.87 o
   0   1  15       18.25     -230.62    242.28 o
   1   1  15       53.96      123.22    155.68 o
   2   1  15        3.23       95.19    183.00 o
   3   1  15      194.51      432.47    229.20 o
   4   1  15      127.16      185.96    281.66 o
   5   1  15      167.97      944.34    195.95 o
   6   1  15       13.55      159.48    207.19 o
   7   1  15       73.73      208.07    268.62 o
   8   1  15       15.50      217.77    211.03 o
   9   1  15       29.05      244.87    264.34 o
  10   1  15        0.05     -168.07    321.83 o
  11   1  15      159.72       98.87    283.77 o
  12   1  15       56.22       37.42    226.34 o
  13   1  15       50.67     -152.99    297.76 o
  14   1  15       10.98     -426.29    426.29 o
  15   1  15       53.33       86.80    290.66 o
   0   2  15       20.54        4.81    251.15 o
   1   2  15      280.17      309.52    152.72 o
   2   2  15        4.03      242.72    155.93 o
   3   2  15       47.67      415.77    213.21 o
   4   2  15       59.23      204.83    205.17 o
   5   2  15       11.83      -47.34    371.48 o
   6   2  15        8.59      -30.60    258.58 o
   7   2  15      264.50       90.60    291.48 o
   8   2  15       20.81     -221.15    476.60 o
   9   2  15      131.52      310.72    218.36 o
  10   2  15        0.65      120.77    223.52 o
  11   2  15       68.30      124.98    261.38 o
  12   2  15       46.26      144.90    214.68 o
  13   2  15        3.11       18.44    337.66 o
  14   2  15        4.31      264.06    227.41 o
  15   2  15      150.27      -40.09    238.25 o
   0   3  15       70.44      -70.90    334.13 o
   1   3  15      444.04      566.86    177.62 o
   2   3  15        4.07      -16.73    191.92 o
   3   3  15        2.31      303.89    235.63 o
   4   3  15        9.33     -318.17    369.14 o
   5   3  15       10.13      -40.48    374.96 o
   6   3  15        3.16       61.64    376.99 o
   7   3  15      432.27      386.69    294.01 o
   8   3  15       71.35      -53.09    291.10 o
   9   3  15      213.29      271.79    307.94 o
  10   3  15        4.72     -397.89    453.54 o
  11   3  15        4.65     -359.18    402.30 o
  12   3  15       12.93      137.48    409.00 o
  13   3  15        4.42     -416.76    417.82 o
  14   3  15        0.17       69.93    418.09 o
   0   4  15      140.14     -347.36    347.36 o
   1   4  15      166.03      379.04    203.97 o
   2   4  15       55.42      -83.12    238.90 o
   3   4  15       43.86     -357.50    357.50 o
   4   4  15        3.37     -364.82    364.82 o
   5   4  15       12.56     -302.39    387.84 o
   6   4  15       44.20     -245.15    381.58 o
   7   4  15      181.22      126.10    408.12 o
   8   4  15      118.45      399.74    287.22 o
   9   4  15       84.46     -417.64    417.64 o
  10   4  15       44.39     -227.87    429.64 o
  11   4  15       72.14      209.09    450.89 o
  12   4  15        1.24     -467.47    467.47 o
  13   4  15        2.63       48.15    439.43 o
   0   5  15       69.44      223.11    318.70 o
   1   5  15        9.41     -136.32    274.96 o
   2   5  15        7.71      268.95    234.53 o
   3   5  15      183.63      298.24    245.07 o
   4   5  15        6.40     -232.98    384.13 o
   5   5  15      129.86     -376.37    376.37 o
   6   5  15        3.77      162.35    372.93 o
   7   5  15       28.43      314.91    270.29 o
   8   5  15       58.59        0.00    447.89 o
   9   5  15        1.81      227.34    287.48 o
  10   5  15        7.99      680.79    314.11 o
  11   5  15      139.55      289.78    485.37 o
  12   5  15        6.88     -482.64    482.64 o
   0   6  15        5.86     -197.27    388.01 o
   1   6  15        0.32     -175.90    269.87 o
   2   6  15       10.68       47.07    274.41 o
   3   6  15      280.84      701.60    274.34 o
   4   6  15       61.35     -306.88    363.50 o
   5   6  15      184.92     -255.30    396.92 o
   6   6  15       21.95     -240.22    393.48 o
   7   6  15        3.34     -378.67    378.67 o
   8   6  15        4.88      -66.32    383.60 o
   9   6  15        0.18     -450.63    450.63 o
  10   6  15        0.35       48.59    457.15 o
   0   7  15        3.34      193.92    386.51 o
   1   7  15       26.62      297.74    288.67 o
   2   7  15       31.65     -252.68    279.95 o
   3   7  15       82.47      735.46    267.29 o
   4   7  15      150.63      265.88    253.88 o
   5   7  15       72.15      365.62    375.32 o
   6   7  15       46.47      314.38    352.48 o
   7   7  15       34.86       82.81    399.04 o
   0   8  15        2.98      229.10    313.23 o
   1   8  15      149.06     -513.81    513.81 o
   2   8  15       13.16      234.75    232.79 o
   0   0  16       29.01     -382.37    382.37 o
   1   0  16       35.65      351.87    224.65 o
   2   0  16       69.69     -279.57    279.57 o
   3   0  16        6.33      -21.61    471.97 o
   4   0  16      371.21       21.78    475.49 o
   5   0  16       23.26       44.18    448.77 o
   6   0  16       62.01     -175.93    436.25 o
   7   0  16       53.43      507.24    301.95 o
   8   0  16       22.78      309.44    392.25 o
   9   0  16        7.84     -177.16    415.53 o
  10   0  16       30.89     -155.03    450.54 o
  11   0  16        0.09     -459.36    459.36 o
  12   0  16      214.47      517.03    320.55 o
   0   1  16      101.41      -79.09    277.89 o
   1   1  16        5.19     -116.30    286.49 o
   2   1  16        5.20       69.87    191.76 o
   3   1  16        0.03      305.34    294.81 o
   4   1  16      216.46      141.76    307.84 o
   5   1  16        1.52       50.86    258.80 o
   6   1  16        2.11      330.50    211.50 o
   7   1  16       13.46     -231.87    349.83 o
   8   1  16       77.61     -148.24    318.13 o
   9   1  16        0.34      -91.47    306.18 o
  10   1  16        7.76      136.97    243.50 o
  11   1  16        4.07      234.38    283.29 o
  12   1  16      103.15      140.37    278.40 o
   0   2  16      435.80      708.15    202.43 o
   1   2  16        0.00     -178.52    179.16 o
   2   2  16       74.34      147.57    170.81 o
   3   2  16       14.14      108.67    239.30 o
   4   2  16        1.63      472.23    244.93 o
   5   2  16        3.85      436.70    215.97 o
   6   2  16       85.52      546.42    242.07 o
   7   2  16        1.86     -310.63    310.63 o
   8   2  16      305.45      354.35    327.40 o
   9   2  16        3.54      122.22    309.88 o
  10   2  16       34.14     -189.82    298.16 o
  11   2  16       13.05       58.21    249.10 o
   0   3  16      467.74      170.20    277.78 o
   1   3  16       32.77      237.98    212.97 o
   2   3  16      133.12      260.53    262.22 o
   3   3  16       75.18      387.57    290.22 o
   4   3  16        4.11     -319.58    403.01 o
   5   3  16       53.68      677.61    298.42 o
   6   3  16      148.27     -308.91    451.24 o
   7   3  16       19.41      -67.37    450.45 o
   8   3  16      376.09     -369.14    503.71 o
   9   3  16       31.29       23.28    489.07 o
  10   3  16       38.48      143.48    330.96 o
  11   3  16       48.51      363.50    465.97 o
   0   4  16      175.80      210.76    362.70 o
   1   4  16        9.17     -268.72    276.12 o
   2   4  16        8.08      154.33    252.84 o
   3   4  16       40.54     -289.69    388.37 o
   4   4  16       25.90     -445.78    445.78 o
   5   4  16       25.29     -129.63    439.34 o
   6   4  16       24.97     -262.35    415.88 o
   7   4  16        2.33      -67.46    432.81 o
   8   4  16      128.70      928.76    314.82 o
   9   4  16       15.65     -238.72    446.75 o
   0   5  16       10.20      -19.93    265.26 o
   1   5  16        0.86      -45.10    258.78 o
   2   5  16       34.71       90.30    223.62 o
   3   5  16        2.21     -102.21    395.25 o
   4   5  16      211.14      372.14    281.84 o
   5   5  16        0.04      254.41    393.22 o
   6   5  16       19.38        0.00    416.15 o
   7   5  16        3.28      156.62    388.28 o
   0   6  16       13.12      -84.04    379.55 o
   1   6  16       27.22     -144.47    286.21 o
   2   6  16       39.66      -55.49    292.63 o
   3   6  16        8.23       61.02    400.10 o
   4   6  16      200.23      751.07    302.39 o
   0   0  17       59.65      388.45    287.84 o
   1   0  17        0.13     -292.25    292.25 o
   2   0  17        1.57      149.29    220.21 o
   3   0  17       95.47     -457.77    457.77 o
   4   0  17       20.62      116.67    431.67 o
   5   0  17       87.85      -94.80    472.76 o
   6   0  17        8.47     -141.63    432.55 o
   7   0  17        0.26     -461.21    461.21 o
   0   1  17       59.66     -109.07    617.12 o
   1   1  17       10.29       55.07    222.98 o
   2   1  17        1.24       86.89    179.47 o
   3   1  17       29.66       16.22    359.93 o
   4   1  17       15.56     -145.72    297.42 o
   5   1  17       35.92     -350.30    350.30 o
   6   1  17        7.68      165.22    459.05 o
   7   1  17        7.58      -79.40    323.41 o
   0   2  17       10.04      499.45    199.47 o
   1   2  17      106.76       -4.02    195.94 o
   2   2  17       11.84      156.03    158.44 o
   3   2  17        3.14     -295.23    295.23 o
   4   2  17       66.50      394.90    252.86 o
   5   2  17        3.78      133.70    298.64 o
   6   2  17        1.31      138.31    250.25 o
   0   3  17        1.10      161.47    364.38 o
   1   3  17       94.81      -99.75    261.79 o
   2   3  17       16.76     -207.69    267.82 o
   3   3  17        6.27        0.00    416.94 o
   4   3  17       79.80     -318.70    475.49 o
   5   3  17        5.60      116.76    461.12 o
   0   4  17        3.31      235.45    247.18 o
   1   4  17       14.55      149.65    217.58 o
 
